# Supplementary material for: The Role of Petrimonas mucosa ING2-E5AT in Mesophilic Biogas Reactor Systems as Deduced from Multiomics Analyses
Source: Microorganisms. 2020 Dec 17;8(12):2024. doi: 10.3390/microorganisms8122024 (PMC7768429; doi:10.3390/microorganisms8122024)
Supplement: Supplementary file 1 [file microorganisms-08-02024-s001.zip]

Archive with 8 entries (7 files):
- Supporting information/
- __MACOSX/._Supporting information
- Supporting information/Supporting information Table 4.xlsx
- __MACOSX/Supporting information/._Supporting information Table 4.xlsx
- Supporting information/Supporting information Table 1.xlsx
- __MACOSX/Supporting information/._Supporting information Table 1.xlsx
- Supporting information/Supporting information.docx
- __MACOSX/Supporting information/._Supporting information.docx
