# Supplementary material for: The Role of Petrimonas mucosa ING2-E5AT in Mesophilic Biogas Reactor Systems as Deduced from Multiomics Analyses
Source: Microorganisms. 2020 Dec 17;8(12):2024. doi: 10.3390/microorganisms8122024 (PMC7768429; doi:10.3390/microorganisms8122024)
Supplement: Supplementary file 1 [file microorganisms-08-02024-s001.zip › Supporting information/Supporting information Table 4.xlsx]

## Sheet: dataset_1
Rank	Locus_Tag	Feature_Length	Read_Count	TPM	Product
1	ING2E5A_1304	1017	2279.4	54058.2	Electron transfer flavoprotein subunit alpha
2	ING2E5A_1305	1716	3846.1	54058.2	Acryloyl-CoA reductase (NADH)
3	ING2E5A_1306	591	1324.6	54058.2	RNA polymerase sigma factor YlaC
4	ING2E5A_1307	1245	2790.4	54058.2	putative protein {ECO:0000313|EMBL:CEA15920,1}
5	ING2E5A_1308	1191	2669.4	54058.2	Aspartate aminotransferase
6	ING2E5A_0067	711	748.3	25384.8	putative protein {ECO:0000313|EMBL:EGK03971,1}
7	ING2E5A_0068	1545	1626.1	25384.8	UPF0761 membrane protein
8	ING2E5A_1693	252	154	14739.3	50S ribosomal protein L31 type B {ECO:0000255|HAMAP-Rule:MF_00502}
9	ING2E5A_0388	657	168.4	6181.9	Uracil phosphoribosyltransferase
10	ING2E5A_0389	120	30.4	6108.5	hypothetical protein
11	ING2E5A_0390	1596	404.2	6108.5	Phosphoenolpyruvate carboxykinase [ATP] {ECO:0000255|HAMAP-Rule:MF_00453}
12	ING2E5A_2373	585	141.1	5818.3	50S ribosomal protein L3 {ECO:0000255|HAMAP-Rule:MF_01325}
13	ING2E5A_0534	156	35.5	5482.5	putative protein {ECO:0000313|EMBL:CEA16726,1}
14	ING2E5A_0535	1188	270	5482.5	Na(+)/H(+) antiporter NhaA {ECO:0000255|HAMAP-Rule:MF_01844}
15	ING2E5A_0536	720	163.7	5482.5	Peptidase E {ECO:0000255|HAMAP-Rule:MF_00510}
16	ING2E5A_0537	771	175.3	5482.5	putative protein {ECO:0000313|EMBL:CEA16699,1}
17	ING2E5A_0538	636	144.6	5482.5	MarR family transcriptional regulator {ECO:0000313|EMBL:KGN87908,1}
18	ING2E5A_1848	1557	289.8	4489.3	Sensor protein RprX
19	ING2E5A_1849	711	132.3	4489.3	Transcriptional regulatory protein RprY
20	ING2E5A_1850	870	161.9	4489.3	UPF0701 protein
21	ING2E5A_1851	561	104.4	4489.3	Guanylate kinase {ECO:0000255|HAMAP-Rule:MF_00328}
22	ING2E5A_1852	921	171.4	4489.3	putative membrane protein {ECO:0000313|EMBL:CEA16108,1}
23	ING2E5A_1853	903	168.1	4489.3	Bile acid:sodium symporter {ECO:0000313|EMBL:CEA16109,1}
24	ING2E5A_3066	1248	222.6	4302.5	putative secreted protein {ECO:0000313|EMBL:CEA17159,1}
25	ING2E5A_2374	303	53.2	4232.6	30S ribosomal protein S10 {ECO:0000255|HAMAP-Rule:MF_00508}
26	ING2E5A_2375	2127	373.3	4232.6	Elongation factor G {ECO:0000255|HAMAP-Rule:MF_00054}
27	ING2E5A_2376	474	83.2	4232.6	30S ribosomal protein S7 {ECO:0000255|HAMAP-Rule:MF_00480}
28	ING2E5A_2377	405	71.1	4232.6	30S ribosomal protein S12 {ECO:0000255|HAMAP-Rule:MF_00403}
29	ING2E5A_3063	906	158.7	4225.2	putative protein {ECO:0000313|EMBL:CEA14702,1}
30	ING2E5A_3064	867	151.9	4225.2	putative protein {ECO:0000313|EMBL:CEA14704,1}
31	ING2E5A_3065	267	46.8	4225.2	30S ribosomal protein S15 {ECO:0000255|HAMAP-Rule:MF_01343}
32	ING2E5A_1484	1179	191.8	3923.9	6-phosphogluconolactonase{ECO:0000303|PubMed:22960854}
33	ING2E5A_3028	633	92.3	3515.1	2-Cys peroxiredoxin BAS1-like, chloroplastic
34	ING2E5A_3029	1191	173.6	3515.1	Aspartate aminotransferase
35	ING2E5A_3030	852	124.2	3515.1	putative protein {ECO:0000313|EMBL:CEA15417,1}
36	ING2E5A_0921	171	24.9	3512.2	hypothetical protein
37	ING2E5A_0922	1041	151.6	3512.2	hypothetical protein
38	ING2E5A_0923	546	79.5	3512.2	Chromate reductase
39	ING2E5A_1485	417	59.8	3460.7	putative secreted protein {ECO:0000313|EMBL:CEA15581,1}
40	ING2E5A_1407	1500	215	3457.1	Propionyl-CoA:succinate CoA transferase
41	ING2E5A_2014	423	60	3419.6	Peroxide operon regulator
42	ING2E5A_2015	465	65.9	3419.6	DNA protection during starvation protein
43	ING2E5A_2016	1503	213.1	3419.6	Catalase
44	ING2E5A_0688	234	28.5	2938.1	Acyl carrier protein {ECO:0000255|HAMAP-Rule:MF_01217}
45	ING2E5A_0689	1260	153.5	2938.1	3-oxoacyl-[acyl-carrier-protein] synthase 2
46	ING2E5A_0690	801	97.6	2938.1	Ribonuclease 3 {ECO:0000255|HAMAP-Rule:MF_00104}
47	ING2E5A_0691	1014	123.5	2938.1	ATP-dependent 6-phosphofructokinase 3 {ECO:0000255|HAMAP-Rule:MF_01976}
48	ING2E5A_0200	171	20	2827.7	hypothetical protein
49	ING2E5A_0201	264	31	2827.7	DNA-binding protein HRL18
50	ING2E5A_1032	1902	217.1	2753.3	30S ribosomal protein S1
51	ING2E5A_1033	543	62	2753.3	Protein DJ-1 homolog B
52	ING2E5A_1034	792	90.4	2753.3	putative protein {ECO:0000313|EMBL:CEA16325,1}
53	ING2E5A_1035	405	46.2	2753.3	putative protein {ECO:0000313|EMBL:CEA16324,1}
54	ING2E5A_1036	690	78.8	2753.3	Transporter, MotA/TolQ/ExbB proton channel family protein {ECO:0000313|EMBL:CEA16323,1}
55	ING2E5A_1037	735	83.9	2753.3	Pyridoxine 5'-phosphate synthase {ECO:0000255|HAMAP-Rule:MF_00279}
56	ING2E5A_1038	369	42.1	2753.3	putative protein {ECO:0000313|EMBL:CEA16321,1}
57	ING2E5A_0646	816	92	2719.3	Glycogen synthase {ECO:0000255|HAMAP-Rule:MF_00484}
58	ING2E5A_1030	1287	141.5	2652.1	putative membrane protein {ECO:0000313|EMBL:CEA14802,1}
59	ING2E5A_1031	702	77.2	2652.1	hypothetical protein
60	ING2E5A_1645	1068	113.6	2565.7	putative PHP domain protein {ECO:0000313|EMBL:CDB72456,1}
61	ING2E5A_1648	513	54.6	2565.7	putative protein {ECO:0000313|EMBL:KKQ32938,1}
62	ING2E5A_1649	498	53	2565.7	putative uncharacterized protein {ECO:0000313|EMBL:EDY84621,1}
63	ING2E5A_2423	1920	203	2550.1	Chaperone protein DnaK {ECO:0000255|HAMAP-Rule:MF_00332}
64	ING2E5A_1408	180	15.9	2125.7	hypothetical protein
65	ING2E5A_1409	249	21.9	2125.7	UPF0410 protein
66	ING2E5A_1912	363	32	2125.7	putative protein {ECO:0000313|EMBL:EGD34952,1}
67	ING2E5A_0953	1131	98.9	2109.4	Succinyl-CoA ligase [ADP-forming] subunit beta {ECO:0000255|HAMAP-Rule:MF_00558}
68	ING2E5A_0317	723	62.8	2095.9	putative protein {ECO:0000313|EMBL:CEA17041,1}
69	ING2E5A_0318	372	32.3	2095.9	putative protein {ECO:0000313|EMBL:CEA17042,1}
70	ING2E5A_0319	1851	160.8	2095.9	4-hydroxy-3-methylbut-2-en-1-yl diphosphate synthase (flavodoxin) {ECO:0000255|HAMAP-Rule:MF_00159}
71	ING2E5A_3054	3252	282.5	2095	putative protein {ECO:0000313|EMBL:AIM36426,1}
72	ING2E5A_1995	1038	89.5	2079.6	putative protein {ECO:0000313|EMBL:EPR67026,1}
73	ING2E5A_0945	567	48.6	2066.8	putative membrane protein {ECO:0000313|EMBL:CEA15133,1}
74	ING2E5A_0946	237	20.3	2066.8	50S ribosomal protein L28 {ECO:0000255|HAMAP-Rule:MF_00373}
75	ING2E5A_0947	186	15.9	2066.8	50S ribosomal protein L33 {ECO:0000255|HAMAP-Rule:MF_00294}
76	ING2E5A_0948	159	13.6	2066.8	putative protein {ECO:0000313|EMBL:CEA15136,1}
77	ING2E5A_0949	951	81.5	2066.8	Signal recognition particle receptor FtsY {ECO:0000255|HAMAP-Rule:MF_00920}
78	ING2E5A_0950	1293	110.8	2066.8	Ribosomal protein S12 methylthiotransferase RimO {ECO:0000255|HAMAP-Rule:MF_01865}
79	ING2E5A_0951	1101	94.3	2066.8	putative protein {ECO:0000313|EMBL:CEA15140,1}
80	ING2E5A_0952	864	74	2066.8	Succinyl-CoA ligase [ADP-forming] subunit alpha
81	ING2E5A_3061	1902	161.4	2046.2	Beta-hexosaminidase
82	ING2E5A_3055	1380	115.6	2020.8	Aspartate kinase Ask_Ect
83	ING2E5A_3056	594	49.8	2020.8	Maf-like protein BVU_2498 {ECO:0000255|HAMAP-Rule:MF_00528}
84	ING2E5A_3057	714	59.8	2020.8	putative 2-phosphosulfolactate phosphatase {ECO:0000255|HAMAP-Rule:MF_00490}
85	ING2E5A_3058	402	33.7	2020.8	Heat shock protein 15 homolog
86	ING2E5A_3059	561	47	2020.8	Peptidyl-tRNA hydrolase {ECO:0000255|HAMAP-Rule:MF_00083}
87	ING2E5A_3060	576	48.3	2020.8	50S ribosomal protein L25 {ECO:0000255|HAMAP-Rule:MF_01334}
88	ING2E5A_1994	990	82.5	2009.9	Fructose-bisphosphate aldolase
89	ING2E5A_1204	621	51.7	2006.6	putative secreted protein {ECO:0000313|EMBL:CEA15952,1}
90	ING2E5A_2594	1422	112.6	1909.1	putative helicase {ECO:0000313|EMBL:CEA14972,1}
91	ING2E5A_2715	609	48.1	1903.9	UPF0056 membrane protein
92	ING2E5A_1477	738	58	1895.5	1-acyl-sn-glycerol-3-phosphate acyltransferase alpha
93	ING2E5A_2716	1353	91.7	1635	Enolase {ECO:0000255|HAMAP-Rule:MF_00318}
94	ING2E5A_2714	1185	78.7	1601	putative protein {ECO:0000313|EMBL:CEA16513,1}
95	ING2E5A_2370	825	54.2	1585.7	50S ribosomal protein L2 {ECO:0000255|HAMAP-Rule:MF_01320}
96	ING2E5A_2371	291	19.1	1585.7	50S ribosomal protein L23 {ECO:0000255|HAMAP-Rule:MF_01369}
97	ING2E5A_2372	627	41.2	1585.7	50S ribosomal protein L4 {ECO:0000255|HAMAP-Rule:MF_01328}
98	ING2E5A_2635	1152	73.6	1541.6	Outer membrane protein 40
99	ING2E5A_2636	858	54.8	1541.6	RNA polymerase sigma factor SigA {ECO:0000255|HAMAP-Rule:MF_00963}
100	ING2E5A_2637	138	8.8	1541.6	hypothetical protein

## Sheet: dataset_2
Rank	Locus_Tag	Feature_Length	Read_Count	TPM	Product
1	ING2E5A_0067	711	659.3	32259.1	putative protein {ECO:0000313|EMBL:EGK03971,1}
2	ING2E5A_0068	1545	1432.7	32259.1	UPF0761 membrane protein
3	ING2E5A_1304	1017	631.2	21591.7	Electron transfer flavoprotein subunit alpha
4	ING2E5A_1305	1716	1065.1	21591.7	Acryloyl-CoA reductase (NADH)
5	ING2E5A_1306	591	366.8	21591.7	RNA polymerase sigma factor YlaC
6	ING2E5A_1307	1245	772.7	21591.7	putative protein {ECO:0000313|EMBL:CEA15920,1}
7	ING2E5A_1308	1191	739.2	21591.7	Aspartate aminotransferase
8	ING2E5A_2014	423	92.7	7624	Peroxide operon regulator
9	ING2E5A_2015	465	101.9	7624	DNA protection during starvation protein
10	ING2E5A_2016	1503	329.4	7624	Catalase
11	ING2E5A_1484	1179	178.1	5255.1	6-phosphogluconolactonase{ECO:0000303|PubMed:22960854}
12	ING2E5A_1848	1557	213.4	4768.2	Sensor protein RprX
13	ING2E5A_1849	711	97.5	4768.2	Transcriptional regulatory protein RprY
14	ING2E5A_1850	870	119.2	4768.2	UPF0701 protein
15	ING2E5A_1851	561	76.9	4768.2	Guanylate kinase {ECO:0000255|HAMAP-Rule:MF_00328}
16	ING2E5A_1852	921	126.2	4768.2	putative membrane protein {ECO:0000313|EMBL:CEA16108,1}
17	ING2E5A_1853	903	123.8	4768.2	Bile acid:sodium symporter {ECO:0000313|EMBL:CEA16109,1}
18	ING2E5A_0921	171	21.6	4393.1	hypothetical protein
19	ING2E5A_0922	1041	131.5	4393.1	hypothetical protein
20	ING2E5A_0923	546	68.9	4393.1	Chromate reductase
21	ING2E5A_1407	1500	186.6	4328.3	Propionyl-CoA:succinate CoA transferase
22	ING2E5A_1485	417	51.5	4294.1	putative secreted protein {ECO:0000313|EMBL:CEA15581,1}
23	ING2E5A_1693	252	31	4279.5	50S ribosomal protein L31 type B {ECO:0000255|HAMAP-Rule:MF_00502}
24	ING2E5A_0534	156	16.5	3688.3	putative protein {ECO:0000313|EMBL:CEA16726,1}
25	ING2E5A_0535	1188	126	3688.3	Na(+)/H(+) antiporter NhaA {ECO:0000255|HAMAP-Rule:MF_01844}
26	ING2E5A_0536	720	76.3	3688.3	Peptidase E {ECO:0000255|HAMAP-Rule:MF_00510}
27	ING2E5A_0537	771	81.7	3688.3	putative protein {ECO:0000313|EMBL:CEA16699,1}
28	ING2E5A_0538	636	67.4	3688.3	MarR family transcriptional regulator {ECO:0000313|EMBL:KGN87908,1}
29	ING2E5A_1204	621	64.1	3590.7	putative secreted protein {ECO:0000313|EMBL:CEA15952,1}
30	ING2E5A_2373	585	55.9	3321.8	50S ribosomal protein L3 {ECO:0000255|HAMAP-Rule:MF_01325}
31	ING2E5A_3028	633	60.3	3315	2-Cys peroxiredoxin BAS1-like, chloroplastic
32	ING2E5A_3029	1191	113.5	3315	Aspartate aminotransferase
33	ING2E5A_3030	852	81.2	3315	putative protein {ECO:0000313|EMBL:CEA15417,1}
34	ING2E5A_0317	723	68.2	3282.8	putative protein {ECO:0000313|EMBL:CEA17041,1}
35	ING2E5A_0318	372	35.1	3282.8	putative protein {ECO:0000313|EMBL:CEA17042,1}
36	ING2E5A_0319	1851	174.7	3282.8	4-hydroxy-3-methylbut-2-en-1-yl diphosphate synthase (flavodoxin) {ECO:0000255|HAMAP-Rule:MF_00159}
37	ING2E5A_0388	657	57.6	3049.2	Uracil phosphoribosyltransferase
38	ING2E5A_0389	120	9.9	2858.7	hypothetical protein
39	ING2E5A_0390	1596	131.2	2858.7	Phosphoenolpyruvate carboxykinase [ATP] {ECO:0000255|HAMAP-Rule:MF_00453}
40	ING2E5A_2635	1152	91.9	2774.7	Outer membrane protein 40
41	ING2E5A_2636	858	68.4	2774.7	RNA polymerase sigma factor SigA {ECO:0000255|HAMAP-Rule:MF_00963}
42	ING2E5A_2637	138	11	2774.7	hypothetical protein
43	ING2E5A_2638	1521	121.3	2774.7	putative periplasmic serine endoprotease DegP-like
44	ING2E5A_2639	1173	93.6	2774.7	putative protein {ECO:0000313|EMBL:CEA15070,1}
45	ING2E5A_2640	1155	92.1	2774.7	Diaminopimelate decarboxylase {ECO:0000255|HAMAP-Rule:MF_02120}
46	ING2E5A_2641	912	72.7	2774.7	tRNA dimethylallyltransferase 2 {ECO:0000255|HAMAP-Rule:MF_00185}
47	ING2E5A_3066	1248	90.6	2524.6	putative secreted protein {ECO:0000313|EMBL:CEA17159,1}
48	ING2E5A_1401	2274	159	2433.2	Bifunctional (p)ppGpp synthase/hydrolase SpoT
49	ING2E5A_0404	1074	72.4	2344.4	2-dehydro-3-deoxygluconokinase
50	ING2E5A_0405	1452	97.9	2344.4	6-phosphogluconate dehydrogenase, decarboxylating
51	ING2E5A_0406	1284	86.5	2344.4	putative protein {ECO:0000313|EMBL:AHW60927,1}
52	ING2E5A_0407	879	59.2	2344.4	putative HTH-type transcriptional regulator YdeC
53	ING2E5A_2423	1920	129	2337.3	Chaperone protein DnaK {ECO:0000255|HAMAP-Rule:MF_00332}
54	ING2E5A_0225	948	63.5	2330.6	hypothetical protein
55	ING2E5A_0226	123	8.2	2330.6	hypothetical protein
56	ING2E5A_0200	171	11	2239.3	hypothetical protein
57	ING2E5A_0201	264	17	2239.3	DNA-binding protein HRL18
58	ING2E5A_1032	1902	122	2231.1	30S ribosomal protein S1
59	ING2E5A_1033	543	34.8	2231.1	Protein DJ-1 homolog B
60	ING2E5A_1034	792	50.8	2231.1	putative protein {ECO:0000313|EMBL:CEA16325,1}
61	ING2E5A_1035	405	26	2231.1	putative protein {ECO:0000313|EMBL:CEA16324,1}
62	ING2E5A_1036	690	44.3	2231.1	Transporter, MotA/TolQ/ExbB proton channel family protein {ECO:0000313|EMBL:CEA16323,1}
63	ING2E5A_1037	735	47.1	2231.1	Pyridoxine 5'-phosphate synthase {ECO:0000255|HAMAP-Rule:MF_00279}
64	ING2E5A_1038	369	23.7	2231.1	putative protein {ECO:0000313|EMBL:CEA16321,1}
65	ING2E5A_1126	204	13	2216.9	Oxidoreductase, NAD-binding domain protein {ECO:0000313|EMBL:ERJ69569,1}
66	ING2E5A_3063	906	57	2190.1	putative protein {ECO:0000313|EMBL:CEA14702,1}
67	ING2E5A_3064	867	54.6	2190.1	putative protein {ECO:0000313|EMBL:CEA14704,1}
68	ING2E5A_3065	267	16.8	2190.1	30S ribosomal protein S15 {ECO:0000255|HAMAP-Rule:MF_01343}
69	ING2E5A_2594	1422	89.5	2189.8	putative helicase {ECO:0000313|EMBL:CEA14972,1}
70	ING2E5A_1408	180	11.2	2170.5	hypothetical protein
71	ING2E5A_1409	249	15.5	2170.5	UPF0410 protein
72	ING2E5A_1912	363	22.6	2170.5	putative protein {ECO:0000313|EMBL:EGD34952,1}
73	ING2E5A_1402	378	23.4	2157.8	putative protein {ECO:0000313|EMBL:CEA16468,1}
74	ING2E5A_1403	378	23.4	2157.8	putative membrane protein {ECO:0000313|EMBL:CEA16467,1}
75	ING2E5A_1404	240	14.9	2157.8	putative protein {ECO:0000313|EMBL:CEA16466,1}
76	ING2E5A_1405	1353	83.9	2157.8	tRNA-2-methylthio-N(6)-dimethylallyladenosine synthase {ECO:0000255|HAMAP-Rule:MF_01864}
77	ING2E5A_1406	471	29.2	2157.8	hypothetical protein
78	ING2E5A_1030	1287	78.4	2119.9	putative membrane protein {ECO:0000313|EMBL:CEA14802,1}
79	ING2E5A_1031	702	42.8	2119.9	hypothetical protein
80	ING2E5A_1622	672	40	2069.1	7-cyano-7-deazaguanine synthase {ECO:0000255|HAMAP-Rule:MF_01633}
81	ING2E5A_2374	303	16.8	1931.2	30S ribosomal protein S10 {ECO:0000255|HAMAP-Rule:MF_00508}
82	ING2E5A_2375	2127	118.1	1931.2	Elongation factor G {ECO:0000255|HAMAP-Rule:MF_00054}
83	ING2E5A_2376	474	26.3	1931.2	30S ribosomal protein S7 {ECO:0000255|HAMAP-Rule:MF_00480}
84	ING2E5A_2377	405	22.5	1931.2	30S ribosomal protein S12 {ECO:0000255|HAMAP-Rule:MF_00403}
85	ING2E5A_0914	3792	205.7	1887.2	TonB-dependent receptor SusC
86	ING2E5A_0836	1209	62.2	1790.4	putative protein {ECO:0000313|EMBL:EDV01549,1}
87	ING2E5A_0899	1209	62.2	1790.4	putative protein {ECO:0000313|EMBL:EDV02205,1}
88	ING2E5A_2062	1209	62.2	1790.4	putative protein {ECO:0000313|EMBL:EDV01549,1}
89	ING2E5A_2063	255	13.1	1790.4	putative protein {ECO:0000313|EMBL:CEA16235,1}
90	ING2E5A_0913	1611	80.2	1732	putative protein {ECO:0000313|EMBL:AEW21772,1}
91	ING2E5A_0688	234	11.6	1725.3	Acyl carrier protein {ECO:0000255|HAMAP-Rule:MF_01217}
92	ING2E5A_0689	1260	62.5	1725.3	3-oxoacyl-[acyl-carrier-protein] synthase 2
93	ING2E5A_0690	801	39.7	1725.3	Ribonuclease 3 {ECO:0000255|HAMAP-Rule:MF_00104}
94	ING2E5A_0691	1014	50.3	1725.3	ATP-dependent 6-phosphofructokinase 3 {ECO:0000255|HAMAP-Rule:MF_01976}
95	ING2E5A_1687	1269	61.7	1690.5	putative protein {ECO:0000313|EMBL:CEA15769,1}
96	ING2E5A_1688	2538	123.3	1690.5	DNA gyrase subunit A {ECO:0000255|HAMAP-Rule:MF_01897}
97	ING2E5A_2595	699	33.8	1683.7	putative protein {ECO:0000313|EMBL:CEA14971,1}
98	ING2E5A_2596	807	39.1	1683.7	putative protein {ECO:0000313|EMBL:CEA14970,1}
99	ING2E5A_2597	546	26.4	1683.7	putative methylase RP545
100	ING2E5A_2598	2298	111.2	1683.7	NADP-dependent malic enzyme

## Sheet: dataset_3
Rank	Locus_Tag	Feature_Length	Read_Count	TPM	Product
1	ING2E5A_1941	270	1	39221.5	hypothetical protein
2	ING2E5A_0067	711	2.5	37552.5	putative protein {ECO:0000313|EMBL:EGK03971,1}
3	ING2E5A_0068	1545	5.5	37552.5	UPF0761 membrane protein
4	ING2E5A_2517	606	1.3	23025.2	Acyl-CoA dehydrogenase family member 10
5	ING2E5A_1304	1017	2.1	22062.1	Electron transfer flavoprotein subunit alpha
6	ING2E5A_1305	1716	3.6	22062.1	Acryloyl-CoA reductase (NADH)
7	ING2E5A_1306	591	1.2	22062.1	RNA polymerase sigma factor YlaC
8	ING2E5A_1307	1245	2.6	22062.1	putative protein {ECO:0000313|EMBL:CEA15920,1}
9	ING2E5A_1308	1191	2.5	22062.1	Aspartate aminotransferase
10	ING2E5A_0925	432	0.6	14957.4	tRNA-specific adenosine deaminase {ECO:0000255|HAMAP-Rule:MF_00972}
11	ING2E5A_0926	276	0.4	14957.4	putative protein {ECO:0000313|EMBL:CEA15120,1}
12	ING2E5A_0739	1323	1.5	11746.9	putative L-lysine 2,3-aminomutase aq_1632
13	ING2E5A_0740	744	0.8	11746.9	Sporulation initiation inhibitor protein Soj
14	ING2E5A_0741	900	1	11746.9	Nucleoid occlusion protein {ECO:0000255|HAMAP-Rule:MF_02015}
15	ING2E5A_0742	639	0.7	11746.9	putative protein {ECO:0000313|EMBL:CEA14906,1}
16	ING2E5A_2841	453	0.4	10443.6	putative antitoxin VapB50 {ECO:0000303|PubMed:24662523}
17	ING2E5A_2842	561	0.6	10443.6	putative ribonuclease VapC50 {ECO:0000303|PubMed:24662523}
18	ING2E5A_2343	1092	1	9697.6	GTP cyclohydrolase 1 type 2 homolog
19	ING2E5A_0388	657	0.6	8925.3	Uracil phosphoribosyltransferase
20	ING2E5A_0389	120	0.1	8925.3	hypothetical protein
21	ING2E5A_0390	1596	1.3	8925.3	Phosphoenolpyruvate carboxykinase [ATP] {ECO:0000255|HAMAP-Rule:MF_00453}
22	ING2E5A_2770	1221	1	8673.1	putative protein {ECO:0000313|EMBL:KKB49429,1}
23	ING2E5A_2666	429	0.3	7956.3	3-dehydroquinate dehydratase {ECO:0000255|HAMAP-Rule:MF_00169}
24	ING2E5A_2667	3564	2.7	7956.3	Pyruvate-flavodoxin oxidoreductase
25	ING2E5A_2092	1338	1	7914.7	Dihydroorotase {ECO:0000255|HAMAP-Rule:MF_00220}
26	ING2E5A_2797	1260	0.7	5796.3	putative protein {ECO:0000313|EMBL:CEA15651,1}
27	ING2E5A_2798	567	0.3	5796.3	RNA polymerase sigma-E factor
28	ING2E5A_1030	1287	0.7	5704.9	putative membrane protein {ECO:0000313|EMBL:CEA14802,1}
29	ING2E5A_1031	702	0.4	5704.9	hypothetical protein
30	ING2E5A_1032	1902	1	5704.9	30S ribosomal protein S1
31	ING2E5A_1033	543	0.3	5704.9	Protein DJ-1 homolog B
32	ING2E5A_1034	792	0.4	5704.9	putative protein {ECO:0000313|EMBL:CEA16325,1}
33	ING2E5A_1035	405	0.2	5704.9	putative protein {ECO:0000313|EMBL:CEA16324,1}
34	ING2E5A_1036	690	0.4	5704.9	Transporter, MotA/TolQ/ExbB proton channel family protein {ECO:0000313|EMBL:CEA16323,1}
35	ING2E5A_1037	735	0.4	5704.9	Pyridoxine 5'-phosphate synthase {ECO:0000255|HAMAP-Rule:MF_00279}
36	ING2E5A_1038	369	0.2	5704.9	putative protein {ECO:0000313|EMBL:CEA16321,1}
37	ING2E5A_2515	1302	0.7	5550.2	S-adenosylmethionine synthase {ECO:0000255|HAMAP-Rule:MF_00086}
38	ING2E5A_2715	609	0.3	5397.5	UPF0056 membrane protein
39	ING2E5A_2716	1353	0.7	5397.5	Enolase {ECO:0000255|HAMAP-Rule:MF_00318}
40	ING2E5A_0582	1503	0.8	5331.3	Outer membrane efflux protein {ECO:0000313|EMBL:BAR51577,1}
41	ING2E5A_1994	990	0.5	5221.8	Fructose-bisphosphate aldolase
42	ING2E5A_1995	1038	0.5	5221.8	putative protein {ECO:0000313|EMBL:EPR67026,1}
43	ING2E5A_1755	1899	0.9	4925.5	Biosynthetic arginine decarboxylase {ECO:0000255|HAMAP-Rule:MF_01417}
44	ING2E5A_1756	582	0.3	4925.5	putative nicotinate-nucleotide adenylyltransferase {ECO:0000255|HAMAP-Rule:MF_00244}
45	ING2E5A_1757	243	0.1	4925.5	putative membrane protein {ECO:0000313|EMBL:CEA15149,1}
46	ING2E5A_1758	1140	0.5	4925.5	Carboxynorspermidine/carboxyspermidine decarboxylase {ECO:0000303|PubMed:20534592, ECO:0000303|PubMed:22025614, ECO:0000312|EMBL:ABV53016,1}
47	ING2E5A_1759	2586	1.2	4925.5	Chaperone protein ClpB
48	ING2E5A_0990	2151	1	4923.2	putative protein {ECO:0000313|EMBL:AGY54437,1}
49	ING2E5A_0985	2235	1	4819	putative protein {ECO:0000313|EMBL:AGY54432,1}
50	ING2E5A_0986	2160	1	4819	putative protein {ECO:0000313|EMBL:EKD30721,1}
51	ING2E5A_0637	1512	0.7	4744.5	Signal peptidase I
52	ING2E5A_0638	720	0.3	4744.5	4-hydroxy-tetrahydrodipicolinate reductase {ECO:0000255|HAMAP-Rule:MF_00102}
53	ING2E5A_1401	2274	1	4656.9	Bifunctional (p)ppGpp synthase/hydrolase SpoT
54	ING2E5A_1864	1530	0.6	4476.8	Propionyl-CoA carboxylase beta chain {ECO:0000305}
55	ING2E5A_1865	1494	0.6	4476.8	2-oxoglutarate carboxylase small subunit {ECO:0000312|EMBL:BAI69844,1}
56	ING2E5A_1866	546	0.2	4476.8	2-oxoglutarate carboxylase large subunit {ECO:0000312|EMBL:BAI69843,1}
57	ING2E5A_1867	1161	0.5	4476.8	D-3-phosphoglycerate dehydrogenase 1, chloroplastic
58	ING2E5A_2417	1659	0.6	4138.3	DNA repair protein RecN
59	ING2E5A_2418	900	0.4	4138.3	putative protein {ECO:0000313|EMBL:KHM47762,1}
60	ING2E5A_1337	684	0.3	4038.8	putative protein Mb1372
61	ING2E5A_1336	1938	0.7	4038.8	putative glycogen debranching enzyme, type {ECO:0000313|EMBL:CEA16290,1}
62	ING2E5A_3028	633	0.2	3957.3	2-Cys peroxiredoxin BAS1-like, chloroplastic
63	ING2E5A_3029	1191	0.4	3957.3	Aspartate aminotransferase
64	ING2E5A_3030	852	0.3	3957.3	putative protein {ECO:0000313|EMBL:CEA15417,1}
65	ING2E5A_2453	2961	1	3576.4	TonB-dependent receptor SusC
66	ING2E5A_3018	1620	0.5	3544.1	putative protein {ECO:0000313|EMBL:CEA16718,1}
67	ING2E5A_3019	1368	0.5	3544.1	Chaperone SurA {ECO:0000255|HAMAP-Rule:MF_01183}
68	ING2E5A_0580	891	0.3	3481.2	putative ABC transporter ATP-binding protein YfiL
69	ING2E5A_0581	3690	1.2	3481.2	putative membrane protein {ECO:0000313|EMBL:BAR48346,1}
70	ING2E5A_0648	1065	0.3	3417.2	putative secreted protein {ECO:0000313|EMBL:CEA16627,1}
71	ING2E5A_0649	2034	0.7	3417.2	DNA ligase {ECO:0000255|HAMAP-Rule:MF_01588}
72	ING2E5A_1629	3210	1	3299	Protein PYR1-3
73	ING2E5A_1605	768	0.2	3223.7	putative protein {ECO:0000313|EMBL:CEA15579,1}
74	ING2E5A_1606	1125	0.3	3223.7	Oxygen-independent coproporphyrinogen-III oxidase-like protein YqeR
75	ING2E5A_1607	447	0.1	3223.7	GTP pyrophosphokinase
76	ING2E5A_1608	945	0.3	3223.7	putative protein {ECO:0000313|EMBL:CEA16080,1}
77	ING2E5A_3063	906	0.3	3220.7	putative protein {ECO:0000313|EMBL:CEA14702,1}
78	ING2E5A_3064	867	0.3	3220.7	putative protein {ECO:0000313|EMBL:CEA14704,1}
79	ING2E5A_3065	267	0.1	3220.7	30S ribosomal protein S15 {ECO:0000255|HAMAP-Rule:MF_01343}
80	ING2E5A_3066	1248	0.4	3220.7	putative secreted protein {ECO:0000313|EMBL:CEA17159,1}
81	ING2E5A_0688	234	0.1	3200.3	Acyl carrier protein {ECO:0000255|HAMAP-Rule:MF_01217}
82	ING2E5A_0689	1260	0.4	3200.3	3-oxoacyl-[acyl-carrier-protein] synthase 2
83	ING2E5A_0690	801	0.2	3200.3	Ribonuclease 3 {ECO:0000255|HAMAP-Rule:MF_00104}
84	ING2E5A_0691	1014	0.3	3200.3	ATP-dependent 6-phosphofructokinase 3 {ECO:0000255|HAMAP-Rule:MF_01976}
85	ING2E5A_0611	1365	0.4	3130.8	putative lipoprotein {ECO:0000313|EMBL:CEA16663,1}
86	ING2E5A_0612	810	0.2	3130.8	putative lipoprotein {ECO:0000313|EMBL:BAR48659,1}
87	ING2E5A_0613	1536	0.5	3130.8	SusD family protein {ECO:0000313|EMBL:BAR48658,1}
88	ING2E5A_0614	3054	0.9	3130.8	TonB-dependent receptor SusC
89	ING2E5A_3026	3411	1	3104.6	Isoleucine-tRNA ligase {ECO:0000255|HAMAP-Rule:MF_02003}
90	ING2E5A_0605	1062	0.3	2978.9	o-succinylbenzoate synthase {ECO:0000255|HAMAP-Rule:MF_00470}
91	ING2E5A_0606	819	0.2	2978.9	1,4-dihydroxy-2-naphthoyl-CoA synthase {ECO:0000255|HAMAP-Rule:MF_01934}
92	ING2E5A_0607	1674	0.5	2978.9	2-succinyl-5-enolpyruvyl-6-hydroxy-3-cyclohexene-1-carboxylate synthase {ECO:0000255|HAMAP-Rule:MF_01659}
93	ING2E5A_1719	1227	0.3	2934.3	L-serine dehydratase
94	ING2E5A_1720	1377	0.4	2934.3	putative protein {ECO:0000313|EMBL:CEA15833,1}
95	ING2E5A_1721	1005	0.3	2934.3	putative membrane protein {ECO:0000313|EMBL:CEA15832,1}
96	ING2E5A_1290	1788	0.5	2874.5	putative Xaa-Pro aminopeptidase P
97	ING2E5A_1291	519	0.1	2874.5	Gamma carbonic anhydrase 2, mitochondrial
98	ING2E5A_1292	1377	0.4	2874.5	Methylenomycin A resistance protein
99	ING2E5A_0962	1083	0.3	2849	Ketoisovalerate oxidoreductase subunit VorB
100	ING2E5A_0963	759	0.2	2849	Ketoisovalerate oxidoreductase subunit VorA

## Sheet: dataset_4
Rank	Locus_Tag	Feature_Length	Read_Count	TPM	Product
1	ING2E5A_0067	711	907.7	30614.9	putative protein {ECO:0000313|EMBL:EGK03971,1}
2	ING2E5A_0068	1545	1972.3	30614.9	UPF0761 membrane protein
3	ING2E5A_2014	423	457	25907.6	Peroxide operon regulator
4	ING2E5A_2015	465	502.3	25907.6	DNA protection during starvation protein
5	ING2E5A_2016	1503	1623.7	25907.6	Catalase
6	ING2E5A_1304	1017	633	14926.2	Electron transfer flavoprotein subunit alpha
7	ING2E5A_1305	1716	1068	14926.2	Acryloyl-CoA reductase (NADH)
8	ING2E5A_1306	591	367.8	14926.2	RNA polymerase sigma factor YlaC
9	ING2E5A_1307	1245	774.9	14926.2	putative protein {ECO:0000313|EMBL:CEA15920,1}
10	ING2E5A_1308	1191	741.3	14926.2	Aspartate aminotransferase
11	ING2E5A_1848	1557	534.5	8232.8	Sensor protein RprX
12	ING2E5A_1849	711	244.1	8232.8	Transcriptional regulatory protein RprY
13	ING2E5A_1850	870	298.7	8232.8	UPF0701 protein
14	ING2E5A_1851	561	192.6	8232.8	Guanylate kinase {ECO:0000255|HAMAP-Rule:MF_00328}
15	ING2E5A_1852	921	316.2	8232.8	putative membrane protein {ECO:0000313|EMBL:CEA16108,1}
16	ING2E5A_1853	903	310	8232.8	Bile acid:sodium symporter {ECO:0000313|EMBL:CEA16109,1}
17	ING2E5A_0921	171	53.3	7475.6	hypothetical protein
18	ING2E5A_0922	1041	324.5	7475.6	hypothetical protein
19	ING2E5A_0923	546	170.2	7475.6	Chromate reductase
20	ING2E5A_1407	1500	357.9	5722.1	Propionyl-CoA:succinate CoA transferase
21	ING2E5A_3028	633	138.9	5260.6	2-Cys peroxiredoxin BAS1-like, chloroplastic
22	ING2E5A_3029	1191	261.3	5260.6	Aspartate aminotransferase
23	ING2E5A_3030	852	186.9	5260.6	putative protein {ECO:0000313|EMBL:CEA15417,1}
24	ING2E5A_1484	1179	213.1	4334.8	6-phosphogluconolactonase{ECO:0000303|PubMed:22960854}
25	ING2E5A_1204	621	108.2	4178.9	putative secreted protein {ECO:0000313|EMBL:CEA15952,1}
26	ING2E5A_1693	252	42	3997	50S ribosomal protein L31 type B {ECO:0000255|HAMAP-Rule:MF_00502}
27	ING2E5A_0534	156	25.9	3979.7	putative protein {ECO:0000313|EMBL:CEA16726,1}
28	ING2E5A_0535	1188	197.1	3979.7	Na(+)/H(+) antiporter NhaA {ECO:0000255|HAMAP-Rule:MF_01844}
29	ING2E5A_0536	720	119.5	3979.7	Peptidase E {ECO:0000255|HAMAP-Rule:MF_00510}
30	ING2E5A_0537	771	127.9	3979.7	putative protein {ECO:0000313|EMBL:CEA16699,1}
31	ING2E5A_0538	636	105.5	3979.7	MarR family transcriptional regulator {ECO:0000313|EMBL:KGN87908,1}
32	ING2E5A_0200	171	28.3	3969.4	hypothetical protein
33	ING2E5A_0201	264	43.7	3969.4	DNA-binding protein HRL18
34	ING2E5A_2423	1920	292	3647.2	Chaperone protein DnaK {ECO:0000255|HAMAP-Rule:MF_00332}
35	ING2E5A_0404	1074	159.2	3554.6	2-dehydro-3-deoxygluconokinase
36	ING2E5A_0405	1452	215.2	3554.6	6-phosphogluconate dehydrogenase, decarboxylating
37	ING2E5A_0406	1284	190.3	3554.6	putative protein {ECO:0000313|EMBL:AHW60927,1}
38	ING2E5A_0407	879	130.3	3554.6	putative HTH-type transcriptional regulator YdeC
39	ING2E5A_0646	816	119	3497.4	Glycogen synthase {ECO:0000255|HAMAP-Rule:MF_00484}
40	ING2E5A_1401	2274	326.5	3443	Bifunctional (p)ppGpp synthase/hydrolase SpoT
41	ING2E5A_1485	417	56.2	3230.6	putative secreted protein {ECO:0000313|EMBL:CEA15581,1}
42	ING2E5A_1402	378	50.4	3200.5	putative protein {ECO:0000313|EMBL:CEA16468,1}
43	ING2E5A_1403	378	50.4	3200.5	putative membrane protein {ECO:0000313|EMBL:CEA16467,1}
44	ING2E5A_1404	240	32	3200.5	putative protein {ECO:0000313|EMBL:CEA16466,1}
45	ING2E5A_1405	1353	180.6	3200.5	tRNA-2-methylthio-N(6)-dimethylallyladenosine synthase {ECO:0000255|HAMAP-Rule:MF_01864}
46	ING2E5A_1406	471	62.9	3200.5	hypothetical protein
47	ING2E5A_2373	585	72	2950.2	50S ribosomal protein L3 {ECO:0000255|HAMAP-Rule:MF_01325}
48	ING2E5A_1032	1902	232.5	2932.1	30S ribosomal protein S1
49	ING2E5A_1033	543	66.4	2932.1	Protein DJ-1 homolog B
50	ING2E5A_1034	792	96.8	2932.1	putative protein {ECO:0000313|EMBL:CEA16325,1}
51	ING2E5A_1035	405	49.5	2932.1	putative protein {ECO:0000313|EMBL:CEA16324,1}
52	ING2E5A_1036	690	84.4	2932.1	Transporter, MotA/TolQ/ExbB proton channel family protein {ECO:0000313|EMBL:CEA16323,1}
53	ING2E5A_1037	735	89.9	2932.1	Pyridoxine 5'-phosphate synthase {ECO:0000255|HAMAP-Rule:MF_00279}
54	ING2E5A_1038	369	45.1	2932.1	putative protein {ECO:0000313|EMBL:CEA16321,1}
55	ING2E5A_1030	1287	154.9	2886.3	putative membrane protein {ECO:0000313|EMBL:CEA14802,1}
56	ING2E5A_1031	702	84.5	2886.3	hypothetical protein
57	ING2E5A_0799	1665	179.4	2583.9	putative protein {ECO:0000313|EMBL:AEE49197,1}
58	ING2E5A_0388	657	70.8	2582.6	Uracil phosphoribosyltransferase
59	ING2E5A_0317	723	76.1	2523.5	putative protein {ECO:0000313|EMBL:CEA17041,1}
60	ING2E5A_0318	372	39.1	2523.5	putative protein {ECO:0000313|EMBL:CEA17042,1}
61	ING2E5A_0319	1851	194.8	2523.5	4-hydroxy-3-methylbut-2-en-1-yl diphosphate synthase (flavodoxin) {ECO:0000255|HAMAP-Rule:MF_00159}
62	ING2E5A_2666	429	45.1	2522.5	3-dehydroquinate dehydratase {ECO:0000255|HAMAP-Rule:MF_00169}
63	ING2E5A_2667	3564	374.9	2522.5	Pyruvate-flavodoxin oxidoreductase
64	ING2E5A_1408	180	18.9	2521.6	hypothetical protein
65	ING2E5A_1409	249	26.2	2521.6	UPF0410 protein
66	ING2E5A_1912	363	38.2	2521.6	putative protein {ECO:0000313|EMBL:EGD34952,1}
67	ING2E5A_0389	120	12.3	2465.9	hypothetical protein
68	ING2E5A_0390	1596	164.1	2465.9	Phosphoenolpyruvate carboxykinase [ATP] {ECO:0000255|HAMAP-Rule:MF_00453}
69	ING2E5A_0278	1185	119.1	2409.6	Unsaturated rhamnogalacturonyl hydrolase YteR
70	ING2E5A_0800	573	57.3	2398.9	Pyrazinamidase/nicotinamidase
71	ING2E5A_0801	1071	107.1	2398.9	putative mycofactocin radical SAM maturase MftC
72	ING2E5A_3027	1476	146	2372.2	Inosine-5'-monophosphate dehydrogenase {ECO:0000255|HAMAP-Rule:MF_01964}
73	ING2E5A_0273	3213	314.6	2348.1	TonB-dependent receptor SusC
74	ING2E5A_0274	1767	173	2348.1	putative protein {ECO:0000313|EMBL:CCX62771,1}
75	ING2E5A_0275	1557	152.4	2348.1	Fibronectin type III domain protein {ECO:0000313|EMBL:CCZ69771,1}
76	ING2E5A_0276	1677	164.2	2348.1	Polygalacturonase
77	ING2E5A_0277	702	68.7	2348.1	Rhamnogalacturonan acetylesterase RhgT
78	ING2E5A_2784	993	95.2	2299.6	putative metalloprotease HI_0409
79	ING2E5A_2785	540	51.8	2299.6	Nucleoside diphosphate kinase {ECO:0000255|HAMAP-Rule:MF_00451}
80	ING2E5A_2462	402	38	2267.7	hypothetical protein
81	ING2E5A_2463	453	42.8	2267.7	putative protein {ECO:0000313|EMBL:CEA16566,1}
82	ING2E5A_1687	1269	116	2192.2	putative protein {ECO:0000313|EMBL:CEA15769,1}
83	ING2E5A_1688	2538	232	2192.2	DNA gyrase subunit A {ECO:0000255|HAMAP-Rule:MF_01897}
84	ING2E5A_2715	609	55.3	2176.8	UPF0056 membrane protein
85	ING2E5A_1995	1038	91.5	2114	putative protein {ECO:0000313|EMBL:EPR67026,1}
86	ING2E5A_1622	672	59.2	2110.9	7-cyano-7-deazaguanine synthase {ECO:0000255|HAMAP-Rule:MF_01633}
87	ING2E5A_1770	1461	124.1	2037.1	Sodium-dependent multivitamin transporter
88	ING2E5A_1771	630	53.5	2037.1	Phosphoglycolate phosphatase
89	ING2E5A_1772	948	80.5	2037.1	Diacylglycerol kinase
90	ING2E5A_1773	525	44.6	2037.1	Thioredoxin
91	ING2E5A_1774	210	17.8	2037.1	putative protein {ECO:0000313|EMBL:CEA14835,1}
92	ING2E5A_1775	300	25.5	2037.1	putative transcriptional regulator {ECO:0000313|EMBL:CEA14834,1}
93	ING2E5A_1994	990	82.5	1998.5	Fructose-bisphosphate aldolase
94	ING2E5A_0582	1503	118.1	1884.1	Outer membrane efflux protein {ECO:0000313|EMBL:BAR51577,1}
95	ING2E5A_0688	234	18	1840.9	Acyl carrier protein {ECO:0000255|HAMAP-Rule:MF_01217}
96	ING2E5A_0689	1260	96.7	1840.9	3-oxoacyl-[acyl-carrier-protein] synthase 2
97	ING2E5A_0690	801	61.5	1840.9	Ribonuclease 3 {ECO:0000255|HAMAP-Rule:MF_00104}
98	ING2E5A_0691	1014	77.8	1840.9	ATP-dependent 6-phosphofructokinase 3 {ECO:0000255|HAMAP-Rule:MF_01976}
99	ING2E5A_1194	612	44.8	1757.3	putative membrane protein {ECO:0000313|EMBL:CEA15960,1}
100	ING2E5A_2374	303	22.2	1755.2	30S ribosomal protein S10 {ECO:0000255|HAMAP-Rule:MF_00508}

## Sheet: dataset_5
Rank	Locus_Tag	Feature_Length	Read_Count	TPM	Product
1	ING2E5A_2635	1152	813	29805.6	Outer membrane protein 40
2	ING2E5A_2211	312	111	15025.5	Glycine-rich RNA-binding protein
3	ING2E5A_0068	1545	491.2	13426.9	UPF0761 membrane protein
4	ING2E5A_0070	852	265.9	13180.9	Response regulator receiver protein {ECO:0000313|EMBL:CEA16062,1}
5	ING2E5A_0039	573	161	11866.7	Superoxide dismutase
6	ING2E5A_2433	1185	323.1	11514.8	Elongation factor Tu {ECO:0000255|HAMAP-Rule:MF_00118}
7	ING2E5A_2557	1704	390.1	9668.9	putative protein {ECO:0000313|EMBL:KKM18266,1}
8	ING2E5A_0752	477	97.2	8602.7	putative protein {ECO:0000313|EMBL:AEW20002,1}
9	ING2E5A_1947	873	177.8	8602.7	putative protein {ECO:0000313|EMBL:BAR52018,1}
10	ING2E5A_2077	411	83.7	8602.7	putative protein {ECO:0000313|EMBL:CEA16251,1}
11	ING2E5A_2938	975	191.4	8292.3	Geranylgeranyl diphosphate synthase
12	ING2E5A_2784	993	162.6	6915	putative metalloprotease HI_0409
13	ING2E5A_2785	540	88.4	6915	Nucleoside diphosphate kinase {ECO:0000255|HAMAP-Rule:MF_00451}
14	ING2E5A_2937	693	107.2	6532.6	Protein TonB {ECO:0000256|RuleBase:RU362123}
15	ING2E5A_0220	1326	168.6	5370.2	Transposase IS4 family protein {ECO:0000313|EMBL:EHO40472,1}
16	ING2E5A_0819	1326	168.6	5370.2	Transposase IS4 family protein {ECO:0000313|EMBL:EHO40472,1}
17	ING2E5A_0820	105	13.4	5370.2	hypothetical protein
18	ING2E5A_1446	1326	168.6	5370.2	Transposase IS4 family protein {ECO:0000313|EMBL:EHO40472,1}
19	ING2E5A_1907	1326	168.6	5370.2	Transposase IS4 family protein {ECO:0000313|EMBL:EHO40472,1}
20	ING2E5A_1926	1326	168.6	5370.2	Transposase IS4 family protein {ECO:0000313|EMBL:EHO40472,1}
21	ING2E5A_2742	1326	168.6	5370.2	Transposase IS4 family protein {ECO:0000313|EMBL:EHO40472,1}
22	ING2E5A_1445	519	64.7	5263.5	putative protein {ECO:0000313|EMBL:EOS58934,1}
23	ING2E5A_2905	471	58.7	5263.5	Transposase IS4 family protein {ECO:0000313|EMBL:EHO40472,1}
24	ING2E5A_2719	498	61	5173.2	putative thiol peroxidase {ECO:0000255|HAMAP-Rule:MF_00269}
25	ING2E5A_2987	2979	363	5145.8	TonB-dependent receptor SusC
26	ING2E5A_0763	576	64	4692.6	Rubrerythrin
27	ING2E5A_3088	1113	118	4477.6	Thiol-disulfide oxidoreductase ResA {ECO:0000255|HAMAP-Rule:MF_01319}
28	ING2E5A_2988	2553	260	4301.3	putative protein {ECO:0000313|EMBL:EEF86947,1}
29	ING2E5A_0382	1326	127.5	4060.3	Transposase IS4 family protein {ECO:0000313|EMBL:EHO40472,1}
30	ING2E5A_0572	1197	115.1	4060.3	Transposase (IS4 family protein) {ECO:0000313|EMBL:ACN17006,1}
31	ING2E5A_0874	1326	127.5	4060.3	Transposase IS4 family protein {ECO:0000313|EMBL:EHO40472,1}
32	ING2E5A_1530	1326	127.5	4060.3	Transposase IS4 family protein {ECO:0000313|EMBL:EHO40472,1}
33	ING2E5A_1575	1326	127.5	4060.3	Transposase IS4 family protein {ECO:0000313|EMBL:EHO40472,1}
34	ING2E5A_1675	105	10.1	4060.3	hypothetical protein
35	ING2E5A_1676	1326	127.5	4060.3	Transposase IS4 family protein {ECO:0000313|EMBL:EHO40472,1}
36	ING2E5A_2167	1326	127.5	4060.3	Transposase IS4 family protein {ECO:0000313|EMBL:EHO40472,1}
37	ING2E5A_2767	1326	127.5	4060.3	Transposase IS4 family protein {ECO:0000313|EMBL:EHO40472,1}
38	ING2E5A_2865	1326	127.5	4060.3	Transposase IS4 family protein {ECO:0000313|EMBL:EHO40472,1}
39	ING2E5A_2667	3564	321	3803.9	Pyruvate-flavodoxin oxidoreductase
40	ING2E5A_0989	2886	257.3	3764.7	putative protein {ECO:0000313|EMBL:EKD31874,1}
41	ING2E5A_0990	2151	191.7	3764.7	putative protein {ECO:0000313|EMBL:AGY54437,1}
42	ING2E5A_3028	633	53	3536.2	2-Cys peroxiredoxin BAS1-like, chloroplastic
43	ING2E5A_0010	705	57.7	3456.9	Lipid A 4'-phosphatase {ECO:0000303|PubMed:19552698}
44	ING2E5A_0511	519	42	3417.8	Bacterial non-heme ferritin
45	ING2E5A_2636	858	68.5	3372.7	RNA polymerase sigma factor SigA {ECO:0000255|HAMAP-Rule:MF_00963}
46	ING2E5A_2637	138	11	3372.7	hypothetical protein
47	ING2E5A_2638	1521	121.5	3372.7	putative periplasmic serine endoprotease DegP-like
48	ING2E5A_0008	1152	84.1	3082.6	UspA domain-containing protein {ECO:0000313|EMBL:CEA16768,1}
49	ING2E5A_0009	294	21.5	3082.6	putative protein {ECO:0000313|EMBL:CEA16769,1}
50	ING2E5A_1030	1287	93.9	3081.2	putative membrane protein {ECO:0000313|EMBL:CEA14802,1}
51	ING2E5A_1496	960	68	2991.6	Glucokinase
52	ING2E5A_2977	639	43.1	2847.7	putative protein {ECO:0000313|EMBL:CEA16886,1}
53	ING2E5A_2978	1227	82.7	2847.7	Ornithine aminotransferase, mitochondrial
54	ING2E5A_2979	900	60.7	2847.7	Amidinotransferase{ECO:0000313|EMBL:CEA16888, 1}
55	ING2E5A_2980	414	27.9	2847.7	Large-conductance mechanosensitive channel {ECO:0000255|HAMAP-Rule:MF_00115}
56	ING2E5A_2981	765	51.6	2847.7	DNA metabolism protein {ECO:0000313|EMBL:KGN68627,1}
57	ING2E5A_1625	510	34	2815.6	putative protein {ECO:0000313|EMBL:CEA15799,1}
58	ING2E5A_1451	693	46	2803.4	putative uncharacterized protein {ECO:0000313|EMBL:EHQ30039,1}
59	ING2E5A_0646	816	53	2743.1	Glycogen synthase {ECO:0000255|HAMAP-Rule:MF_00484}
60	ING2E5A_1868	2154	136.9	2685.1	Elongation factor G {ECO:0000255|HAMAP-Rule:MF_00054}
61	ING2E5A_1869	630	40.1	2685.1	Pyrophosphatase PpaX {ECO:0000255|HAMAP-Rule:MF_01250}
62	ING2E5A_0744	819	51.8	2671.1	Elongation factor Ts {ECO:0000255|HAMAP-Rule:MF_00050}
63	ING2E5A_0745	858	54.3	2671.1	30S ribosomal protein S2 {ECO:0000255|HAMAP-Rule:MF_00291}
64	ING2E5A_0746	384	24.3	2671.1	30S ribosomal protein S9 {ECO:0000255|HAMAP-Rule:MF_00532}
65	ING2E5A_0747	453	28.7	2671.1	50S ribosomal protein L13 {ECO:0000255|HAMAP-Rule:MF_01366}
66	ING2E5A_1774	210	13.2	2650	putative protein {ECO:0000313|EMBL:CEA14835,1}
67	ING2E5A_1775	300	18.8	2650	putative transcriptional regulator {ECO:0000313|EMBL:CEA14834,1}
68	ING2E5A_1387	390	23	2490.7	putative protein {ECO:0000313|EMBL:CEA15717,1}
69	ING2E5A_2921	1041	60.9	2471	putative protein {ECO:0000313|EMBL:EDM34755,1}
70	ING2E5A_2922	2022	118.3	2471	putative protein {ECO:0000313|EMBL:EDM34754,1}
71	ING2E5A_2923	3111	182	2471	TonB-dependent receptor SusC
72	ING2E5A_2924	1449	84.8	2471	putative protein {ECO:0000313|EMBL:EES69051,2}
73	ING2E5A_0019	321	18.7	2458.7	putative protein {ECO:0000313|EMBL:EKN18975,1}
74	ING2E5A_0020	780	45.4	2458.7	Octanoyltransferase {ECO:0000255|HAMAP-Rule:MF_00013}
75	ING2E5A_0021	840	48.9	2458.7	Lipoyl synthase {ECO:0000255|HAMAP-Rule:MF_00206}
76	ING2E5A_2017	2532	146.8	2448.8	putative ATP-dependent Clp protease ATP-binding subunit
77	ING2E5A_2018	714	41.4	2448.8	putative protein {ECO:0000313|EMBL:CEA16159,1}
78	ING2E5A_2019	549	31.8	2448.8	putative protein {ECO:0000313|EMBL:CEA16160,1}
79	ING2E5A_2020	534	31	2448.8	putative membrane protein {ECO:0000313|EMBL:CEA16161,1}
80	ING2E5A_3038	1566	90.5	2441.4	Ribonuclease E {ECO:0000255|HAMAP-Rule:MF_00970}
81	ING2E5A_3039	285	16.5	2441.4	DNA-binding protein HU
82	ING2E5A_0424	564	32	2396.2	Elongation factor P 2
83	ING2E5A_0921	171	9.5	2354.3	hypothetical protein
84	ING2E5A_0922	1041	58	2354.3	hypothetical protein
85	ING2E5A_0923	546	30.4	2354.3	Chromate reductase
86	ING2E5A_2435	189	10.4	2314.6	Preprotein translocase, SecE subunit {ECO:0000313|EMBL:EGK00888,1}
87	ING2E5A_2436	540	29.6	2314.6	Transcription termination/antitermination protein NusG {ECO:0000255|HAMAP-Rule:MF_00948}
88	ING2E5A_2437	441	24.2	2314.6	50S ribosomal protein L11 {ECO:0000255|HAMAP-Rule:MF_00736}
89	ING2E5A_2438	696	38.1	2314.6	50S ribosomal protein L1 {ECO:0000255|HAMAP-Rule:MF_01318}
90	ING2E5A_2439	522	28.6	2314.6	50S ribosomal protein L10 {ECO:0000255|HAMAP-Rule:MF_00362}
91	ING2E5A_2440	378	20.7	2314.6	50S ribosomal protein L7/L12 {ECO:0000255|HAMAP-Rule:MF_00368}
92	ING2E5A_2441	3810	208.8	2314.6	DNA-directed RNA polymerase subunit beta {ECO:0000255|HAMAP-Rule:MF_01321}
93	ING2E5A_2442	4281	234.6	2314.6	DNA-directed RNA polymerase subunit beta' {ECO:0000255|HAMAP-Rule:MF_01322}
94	ING2E5A_1589	1155	62	2267.1	Aldose 1-epimerase
95	ING2E5A_1643	168	9	2262.5	hypothetical protein
96	ING2E5A_0095	1554	81	2201.1	putative protein {ECO:0000313|EMBL:EON76421,1}
97	ING2E5A_0096	1209	63	2201.1	Unsaturated glucuronyl hydrolase
98	ING2E5A_1764	348	18	2184.5	50S ribosomal protein L19 {ECO:0000255|HAMAP-Rule:MF_00402}
99	ING2E5A_0988	1215	62.2	2163.1	putative protein {ECO:0000313|EMBL:EKD31875,1}
100	ING2E5A_1492	1701	87	2161.2	Dihydrolipoyl dehydrogenase

## Sheet: dataset_6
Rank	Locus_Tag	Feature_Length	Read_Count	TPM	Product
1	ING2E5A_0068	1545	583.4	163764	UPF0761 membrane protein
2	ING2E5A_1409	249	20	34836.8	UPF0410 protein
3	ING2E5A_2937	693	36.8	23029.3	Protein TonB {ECO:0000256|RuleBase:RU362123}
4	ING2E5A_1627	1323	67	21964.6	putative secreted protein {ECO:0000313|EMBL:CEA15797,1}
5	ING2E5A_2459	1209	50.4	18072.3	putative protein {ECO:0000313|EMBL:EDV01549,1}
6	ING2E5A_2918	1209	50.4	18072.3	putative protein {ECO:0000313|EMBL:EDV01549,1}
7	ING2E5A_2412	201	8	17262.4	Sec-independent protein translocase protein TatA {ECO:0000256|HAMAP-Rule:MF_00236}
8	ING2E5A_1476	282	11	16918.1	putative protein {ECO:0000313|EMBL:CEA16002,1}
9	ING2E5A_2004	435	16.7	16682.3	putative protein {ECO:0000313|EMBL:KDB50920,1}
10	ING2E5A_2962	729	28	16658.6	putative membrane protein {ECO:0000313|EMBL:CEA16754,1}
11	ING2E5A_0291	2667	96.5	15699	putative protein {ECO:0000313|EMBL:EEF90330,1}
12	ING2E5A_0969	1263	42.1	14451.2	putative protein {ECO:0000313|EMBL:EDV02205,1}
13	ING2E5A_0973	1197	39.9	14451.2	putative protein {ECO:0000313|EMBL:EDV01549,1}
14	ING2E5A_2002	978	32.6	14451.2	putative protein {ECO:0000313|EMBL:EDV02205,1}
15	ING2E5A_2003	237	7.9	14451.2	putative transposase {ECO:0000313|EMBL:CDE06210,1}
16	ING2E5A_2738	1209	40.3	14451.2	putative protein {ECO:0000313|EMBL:EDV02205,1}
17	ING2E5A_2729	543	17	13578.6	putative protein {ECO:0000313|EMBL:CEA16623,1}
18	ING2E5A_0036	312	7	9730.9	Thioredoxin
19	ING2E5A_0019	321	7	9454.3	putative protein {ECO:0000313|EMBL:EKN18975,1}
20	ING2E5A_0020	780	17	9454.3	Octanoyltransferase {ECO:0000255|HAMAP-Rule:MF_00013}
21	ING2E5A_2378	507	11	9410.1	ECF RNA polymerase sigma factor SigW
22	ING2E5A_1031	702	14	8649.6	hypothetical protein
23	ING2E5A_1693	252	5	8605.5	50S ribosomal protein L31 type B {ECO:0000255|HAMAP-Rule:MF_00502}
24	ING2E5A_1332	429	8	8088	Protein rrf2
25	ING2E5A_0125	966	17.6	7891.1	Mobile element protein {ECO:0000313|EMBL:CDN32668,1}
26	ING2E5A_1271	1260	22.9	7891.1	Transposase IS116/IS110/IS902 family protein {ECO:0000313|EMBL:EJX06045,1}
27	ING2E5A_2946	966	17.6	7891.1	Mobile element protein {ECO:0000313|EMBL:CDN32668,1}
28	ING2E5A_2947	1260	22.9	7891.1	Transposase IS116/IS110/IS902 family protein {ECO:0000313|EMBL:EJX06045,1}
29	ING2E5A_2551	321	5	6755.7	ATP-dependent DNA helicase RecG
30	ING2E5A_0937	486	7.3	6515.8	putative protein {ECO:0000313|EMBL:ERM83161,1}
31	ING2E5A_0609	423	6	6152	1,4-dihydroxy-2-naphthoyl-CoA hydrolase {ECO:0000255|HAMAP-Rule:MF_01936, ECO:0000305}
32	ING2E5A_1402	378	5.3	6096.4	putative protein {ECO:0000313|EMBL:CEA16468,1}
33	ING2E5A_1403	378	5.3	6096.4	putative membrane protein {ECO:0000313|EMBL:CEA16467,1}
34	ING2E5A_1404	240	3.4	6096.4	putative protein {ECO:0000313|EMBL:CEA16466,1}
35	ING2E5A_3004	435	6	5982.3	putative protein {ECO:0000313|EMBL:CEA16597,1}
36	ING2E5A_1641	678	9	5757.3	putative lipoprotein YiaD
37	ING2E5A_1035	405	5	5354.5	putative protein {ECO:0000313|EMBL:CEA16324,1}
38	ING2E5A_0921	171	2	5072.7	hypothetical protein
39	ING2E5A_2930	516	6	5043.2	RNA polymerase sigma factor YlaC
40	ING2E5A_1236	1497	17.2	4980.2	Cytochrome c-552 {ECO:0000255|HAMAP-Rule:MF_01182}
41	ING2E5A_1490	978	11	4878.2	Pyruvate dehydrogenase E1 component subunit beta
42	ING2E5A_1452	627	7	4842.1	putative protein {ECO:0000313|EMBL:GAM09344,1}
43	ING2E5A_1832	1035	11	4609.6	putative protein MJ1055
44	ING2E5A_2756	1158	12	4494.5	putative transposase for insertion sequence element ISRM3-like
45	ING2E5A_2356	516	5	4202.7	30S ribosomal protein S5 {ECO:0000255|HAMAP-Rule:MF_01307}
46	ING2E5A_2610	1254	12	4150.4	Subtilisin NAT
47	ING2E5A_1987	1152	11	4141.4	Cytochrome bd ubiquinol oxidase subunit 2
48	ING2E5A_1235	1245	11.8	4114.5	putative protein {ECO:0000313|EMBL:CEA16612,1}
49	ING2E5A_1640	321	3	4053.4	putative protein {ECO:0000313|EMBL:CEA16019,1}
50	ING2E5A_2980	414	3.9	4046.6	Large-conductance mechanosensitive channel {ECO:0000255|HAMAP-Rule:MF_00115}
51	ING2E5A_2981	765	7.1	4046.6	DNA metabolism protein {ECO:0000313|EMBL:KGN68627,1}
52	ING2E5A_1480	216	2	4015.9	putative protein {ECO:0000313|EMBL:CEA15998,1}
53	ING2E5A_1309	441	4	3933.9	putative protein {ECO:0000313|EMBL:CEA15824,1}
54	ING2E5A_0008	1152	10	3764.9	UspA domain-containing protein {ECO:0000313|EMBL:CEA16768,1}
55	ING2E5A_2277	588	5	3688.1	FKBP-type peptidyl-prolyl cis-trans isomerase SlyD
56	ING2E5A_2376	474	4	3660.1	30S ribosomal protein S7 {ECO:0000255|HAMAP-Rule:MF_00480}
57	ING2E5A_2775	744	6.3	3648.5	putative protein {ECO:0000313|EMBL:GAE86163,1}
58	ING2E5A_2776	207	1.7	3648.5	hypothetical protein
59	ING2E5A_2943	477	4	3637	putative protein {ECO:0000313|EMBL:CEA16384,1}
60	ING2E5A_0597	396	3.3	3625.6	putative protein {ECO:0000313|EMBL:CEA16680,1}
61	ING2E5A_0598	561	4.7	3625.6	putative membrane protein {ECO:0000313|EMBL:CEA16679,1}
62	ING2E5A_1628	1572	13	3586.7	putative protein {ECO:0000313|EMBL:CEA15796,1}
63	ING2E5A_3027	1476	12	3526.2	Inosine-5'-monophosphate dehydrogenase {ECO:0000255|HAMAP-Rule:MF_01964}
64	ING2E5A_3088	1113	9	3507.2	Thiol-disulfide oxidoreductase ResA {ECO:0000255|HAMAP-Rule:MF_01319}
65	ING2E5A_1184	648	5	3346.6	putative protein {ECO:0000313|EMBL:CEA16147,1}
66	ING2E5A_0511	519	4	3342.7	Bacterial non-heme ferritin
67	ING2E5A_2942	786	6	3310.8	putative biopolymer transport protein ExbB homolog
68	ING2E5A_2359	393	3	3310.8	30S ribosomal protein S8 {ECO:0000255|HAMAP-Rule:MF_01302}
69	ING2E5A_1773	525	4	3304.5	Thioredoxin
70	ING2E5A_1730	921	7	3296.4	putative protein TM_0416
71	ING2E5A_2404	417	3	3120.3	Protein PhnB
72	ING2E5A_2318	558	4	3109.1	putative protein {ECO:0000313|EMBL:CEA16045,1}
73	ING2E5A_2555	1818	12.9	3086.1	ATP-dependent DNA helicase RecG
74	ING2E5A_2556	1278	9.1	3076.1	Serine hydroxymethyltransferase {ECO:0000255|HAMAP-Rule:MF_00051}
75	ING2E5A_1849	711	5	3050.1	Transcriptional regulatory protein RprY
76	ING2E5A_2512	765	5.3	3015.2	Uroporphyrinogen-III synthase (HemD) {ECO:0000313|EMBL:CEA14931,1}
77	ING2E5A_1127	1185	8	2928.1	N-acetylglucosamine-6-phosphate deacetylase {ECO:0000250|UniProtKB:P0AF18}
78	ING2E5A_0438	600	4	2891.5	putative protein {ECO:0000313|EMBL:KKB45056,1}
79	ING2E5A_1594	600	4	2891.5	putative protein MT1877
80	ING2E5A_1525	1440	9.3	2799.1	Transposase domain (DUF772) {ECO:0000313|EMBL:AFL83818,1}
81	ING2E5A_1541	348	2.2	2799.1	putative protein {ECO:0000313|EMBL:KKM18266,1}
82	ING2E5A_1543	1311	8.5	2799.1	putative protein {ECO:0000313|EMBL:KKM18266,1}
83	ING2E5A_1870	729	4.6	2765.7	putative protein {ECO:0000313|EMBL:CEA15004,1}
84	ING2E5A_1871	996	6.4	2765.7	putative inactive purple acid phosphatase 29
85	ING2E5A_1464	318	2	2727.8	UPF0145 protein
86	ING2E5A_0858	1278	8	2715	Serine hydroxymethyltransferase {ECO:0000255|HAMAP-Rule:MF_00051}
87	ING2E5A_1317	480	3	2710.7	Cytidine deaminase
88	ING2E5A_2588	504	3	2581.7	Flavodoxin
89	ING2E5A_1625	510	3	2551.3	putative protein {ECO:0000313|EMBL:CEA15799,1}
90	ING2E5A_3038	1566	9	2492.6	Ribonuclease E {ECO:0000255|HAMAP-Rule:MF_00970}
91	ING2E5A_1431	891	5	2433.9	putative protein {ECO:0000313|EMBL:CEA15851,1}
92	ING2E5A_1278	714	4	2429.8	putative protein {ECO:0000313|EMBL:KHJ38706,1}
93	ING2E5A_2771	813	4.5	2419.6	putative protein {ECO:0000313|EMBL:CDN32593,1}
94	ING2E5A_2772	621	3.5	2419.6	putative protein {ECO:0000313|EMBL:CDN32594,1}
95	ING2E5A_3059	561	3	2288.7	Peptidyl-tRNA hydrolase {ECO:0000255|HAMAP-Rule:MF_00083}
96	ING2E5A_3060	576	3	2288.7	50S ribosomal protein L25 {ECO:0000255|HAMAP-Rule:MF_01334}
97	ING2E5A_2367	759	4	2285.7	30S ribosomal protein S3 {ECO:0000255|HAMAP-Rule:MF_01309}
98	ING2E5A_0287	570	3	2282.7	putative protein {ECO:0000313|EMBL:KGN80217,1}
99	ING2E5A_1310	384	2	2258.9	putative membrane protein {ECO:0000313|EMBL:CEA15823,1}
100	ING2E5A_1708	774	4	2241.4	Dihydroorotate dehydrogenase B (NAD(+)), electron transfer subunit {ECO:0000255|HAMAP-Rule:MF_01211}

## Sheet: dataset_7
Rank	Locus_Tag	Feature_Length	Read_Count	TPM	Product
1	ING2E5A_0068	1545	467	38399.6	UPF0761 membrane protein
2	ING2E5A_2210	738	78	13429.9	tRNA threonylcarbamoyladenosine biosynthesis protein TsaB
3	ING2E5A_2211	312	33	13429.9	Glycine-rich RNA-binding protein
4	ING2E5A_1484	1179	87.9	9472.2	6-phosphogluconolactonase{ECO:0000303|PubMed:22960854}
5	ING2E5A_1485	417	31.1	9472.2	putative secreted protein {ECO:0000313|EMBL:CEA15581,1}
6	ING2E5A_1879	243	14.9	7798.2	putative protein {ECO:0000313|EMBL:CDD33533,1}
7	ING2E5A_2351	114	6.3	7054.8	50S ribosomal protein L36 {ECO:0000255|HAMAP-Rule:MF_00251}
8	ING2E5A_2433	1185	64	6861.2	Elongation factor Tu {ECO:0000255|HAMAP-Rule:MF_00118}
9	ING2E5A_2937	693	36.6	6714	Protein TonB {ECO:0000256|RuleBase:RU362123}
10	ING2E5A_2938	975	51.5	6714	Geranylgeranyl diphosphate synthase
11	ING2E5A_2939	693	36.6	6714	putative protein {ECO:0000313|EMBL:CEA16387,1}
12	ING2E5A_2940	780	41.2	6714	putative metal-dependent hydrolase YabD {ECO:0000305}
13	ING2E5A_2204	1275	59.6	5939.4	putative protein {ECO:0000313|EMBL:KEQ31773,1}
14	ING2E5A_1067	336	15.4	5820.1	putative protein {ECO:0000313|EMBL:CEA16295,1}
15	ING2E5A_1068	297	13.6	5820.1	Cell division protein ZapA {ECO:0000256|SAAS:SAAS00072473}
16	ING2E5A_3039	285	13	5794.8	DNA-binding protein HU
17	ING2E5A_0744	819	36.5	5659.7	Elongation factor Ts {ECO:0000255|HAMAP-Rule:MF_00050}
18	ING2E5A_0745	858	38.2	5659.7	30S ribosomal protein S2 {ECO:0000255|HAMAP-Rule:MF_00291}
19	ING2E5A_0746	384	17.1	5659.7	30S ribosomal protein S9 {ECO:0000255|HAMAP-Rule:MF_00532}
20	ING2E5A_0747	453	20.2	5659.7	50S ribosomal protein L13 {ECO:0000255|HAMAP-Rule:MF_01366}
21	ING2E5A_1643	168	7	5293.3	hypothetical protein
22	ING2E5A_3080	576	23.3	5144.8	putative protein {ECO:0000313|EMBL:CEA17172,1}
23	ING2E5A_2667	3564	140	4990.3	Pyruvate-flavodoxin oxidoreductase
24	ING2E5A_2349	387	15	4913.9	30S ribosomal protein S11 {ECO:0000255|HAMAP-Rule:MF_01310}
25	ING2E5A_2350	378	14.6	4913.9	30S ribosomal protein S13 {ECO:0000255|HAMAP-Rule:MF_01315}
26	ING2E5A_2635	1152	43	4741.9	Outer membrane protein 40
27	ING2E5A_3082	837	30.8	4679.4	Murein DD-endopeptidase MepM
28	ING2E5A_2018	714	25.9	4606.9	putative protein {ECO:0000313|EMBL:CEA16159,1}
29	ING2E5A_2017	2532	89.8	4505.8	putative ATP-dependent Clp protease ATP-binding subunit
30	ING2E5A_2980	414	14.6	4475.4	Large-conductance mechanosensitive channel {ECO:0000255|HAMAP-Rule:MF_00115}
31	ING2E5A_1875	504	17.4	4392.3	Folic acid synthesis protein fol1
32	ING2E5A_1876	1047	36.2	4392.3	S-adenosylmethionine:tRNA ribosyltransferase-isomerase {ECO:0000255|HAMAP-Rule:MF_00113}
33	ING2E5A_1877	708	24.5	4392.3	tRNA pseudouridine synthase B {ECO:0000255|HAMAP-Rule:MF_01080}
34	ING2E5A_1878	882	30.5	4392.3	Undecaprenyl-diphosphatase {ECO:0000255|HAMAP-Rule:MF_01006}
35	ING2E5A_2359	393	12.4	4004.3	30S ribosomal protein S8 {ECO:0000255|HAMAP-Rule:MF_01302}
36	ING2E5A_3034	624	19	3868.2	putative protein {ECO:0000313|EMBL:CEA14692,1}
37	ING2E5A_3081	441	13.1	3768.7	putative protein {ECO:0000313|EMBL:EOR30622,1}
38	ING2E5A_0416	1398	41	3725.8	Glycosyl hydrolase family 109 protein
39	ING2E5A_2369	267	7.8	3704.2	30S ribosomal protein S19 {ECO:0000255|HAMAP-Rule:MF_00531}
40	ING2E5A_2442	4281	121	3590.7	DNA-directed RNA polymerase subunit beta' {ECO:0000255|HAMAP-Rule:MF_01322}
41	ING2E5A_0444	195	5.4	3548.6	50S ribosomal protein L35 {ECO:0000255|HAMAP-Rule:MF_00514}
42	ING2E5A_0445	342	9.6	3548.6	50S ribosomal protein L20 {ECO:0000255|HAMAP-Rule:MF_00382}
43	ING2E5A_1311	549	14.7	3406.1	RNA polymerase sigma-H factor
44	ING2E5A_1880	876	23.5	3405.9	Cell division protein FtsX {ECO:0000250|UniProtKB:P0AC30, ECO:0000312|EMBL:ABQ03602,1}
45	ING2E5A_2783	543	14.4	3365.7	putative uncharacterized protein {ECO:0000313|EMBL:EFI07559,1}
46	ING2E5A_2784	993	26.3	3365.7	putative metalloprotease HI_0409
47	ING2E5A_2785	540	14.3	3365.7	Nucleoside diphosphate kinase {ECO:0000255|HAMAP-Rule:MF_00451}
48	ING2E5A_1309	441	11.6	3328.5	putative protein {ECO:0000313|EMBL:CEA15824,1}
49	ING2E5A_1310	384	10.1	3328.5	putative membrane protein {ECO:0000313|EMBL:CEA15823,1}
50	ING2E5A_0039	573	15	3325.6	Superoxide dismutase
51	ING2E5A_0008	1152	26.8	2953	UspA domain-containing protein {ECO:0000313|EMBL:CEA16768,1}
52	ING2E5A_0009	294	6.8	2953	putative protein {ECO:0000313|EMBL:CEA16769,1}
53	ING2E5A_0010	705	16.4	2953	Lipid A 4'-phosphatase {ECO:0000303|PubMed:19552698}
54	ING2E5A_2450	1020	23	2864.6	FKBP-type 22 kDa peptidyl-prolyl cis-trans isomerase
55	ING2E5A_2296	1944	42.9	2804.8	putative protein {ECO:0000313|EMBL:CEA15566,1}
56	ING2E5A_2297	366	8.1	2804.8	putative DNA-binding protein YizB
57	ING2E5A_1185	1101	23.8	2740.7	N-acetylhexosamine 1-kinase
58	ING2E5A_1070	1134	24.5	2739.2	putative protein {ECO:0000313|EMBL:CEA16429,1}
59	ING2E5A_1071	582	12.5	2739.2	Electron transport complex subunit A {ECO:0000255|HAMAP-Rule:MF_00459}
60	ING2E5A_1222	1749	36.4	2647.4	Phosphoglucomutase
61	ING2E5A_0949	951	19.7	2637.6	Signal recognition particle receptor FtsY {ECO:0000255|HAMAP-Rule:MF_00920}
62	ING2E5A_0950	1293	26.8	2637.6	Ribosomal protein S12 methylthiotransferase RimO {ECO:0000255|HAMAP-Rule:MF_01865}
63	ING2E5A_3022	2715	56	2620.3	Pyruvate, phosphate dikinase
64	ING2E5A_1297	888	18.2	2605.2	putative protein {ECO:0000313|EMBL:CEA16624,1}
65	ING2E5A_1186	576	11.8	2595.4	putative protein {ECO:0000313|EMBL:CEA16145,1}
66	ING2E5A_1187	183	3.7	2595.4	50S ribosomal protein L32 {ECO:0000255|HAMAP-Rule:MF_00340}
67	ING2E5A_1834	639	13	2587.3	Lipid-A-disaccharide synthase
68	ING2E5A_0645	1377	28	2583.2	putative protein {ECO:0000313|EMBL:CEA16632,1}
69	ING2E5A_1431	891	18	2566.5	putative protein {ECO:0000313|EMBL:CEA15851,1}
70	ING2E5A_1160	2457	49.6	2563.5	Acetoin:2,6-dichlorophenolindophenol oxidoreductase subunit beta
71	ING2E5A_0951	1101	22	2538.2	putative protein {ECO:0000313|EMBL:CEA15140,1}
72	ING2E5A_2596	807	16	2522.6	putative protein {ECO:0000313|EMBL:CEA14970,1}
73	ING2E5A_3032	2001	39.2	2491	Succinate dehydrogenase flavoprotein subunit
74	ING2E5A_3033	753	14.8	2491	Succinate dehydrogenase {ECO:0000313|EMBL:KGN98980,1}
75	ING2E5A_1759	2586	50.6	2486.9	Chaperone protein ClpB
76	ING2E5A_1033	543	10.6	2474.2	Protein DJ-1 homolog B
77	ING2E5A_1034	792	15.4	2474.2	putative protein {ECO:0000313|EMBL:CEA16325,1}
78	ING2E5A_1294	672	12.9	2440	KHG/KDPG aldolase
79	ING2E5A_1221	453	8.6	2423.1	Methylglyoxal synthase {ECO:0000255|HAMAP-Rule:MF_00549}
80	ING2E5A_0047	1272	24	2397	putative protein {ECO:0000313|EMBL:CEA14609,1}
81	ING2E5A_1358	597	11	2340.8	RNA polymerase sigma factor SigZ
82	ING2E5A_1295	1035	18.9	2319.1	2-dehydro-3-deoxygluconokinase
83	ING2E5A_1296	1404	25.6	2319.1	Uronate isomerase {ECO:0000255|HAMAP-Rule:MF_00675}
84	ING2E5A_2282	2715	49.5	2318.4	DNA topoisomerase 4 subunit A
85	ING2E5A_2360	267	4.9	2308.2	30S ribosomal protein S14 {ECO:0000255|HAMAP-Rule:MF_00537}
86	ING2E5A_2361	639	11.6	2308.2	50S ribosomal protein L5 {ECO:0000255|HAMAP-Rule:MF_01333}
87	ING2E5A_2362	318	5.8	2308.2	50S ribosomal protein L24 {ECO:0000255|HAMAP-Rule:MF_01326}
88	ING2E5A_2363	363	6.6	2308.2	50S ribosomal protein L14 {ECO:0000255|HAMAP-Rule:MF_01367}
89	ING2E5A_2364	255	4.6	2308.2	30S ribosomal protein S17 {ECO:0000255|HAMAP-Rule:MF_01345}
90	ING2E5A_2365	198	3.6	2308.2	50S ribosomal protein L29 {ECO:0000255|HAMAP-Rule:MF_00374}
91	ING2E5A_2366	426	7.7	2308.2	50S ribosomal protein L16 {ECO:0000255|HAMAP-Rule:MF_01342}
92	ING2E5A_2367	759	13.8	2308.2	30S ribosomal protein S3 {ECO:0000255|HAMAP-Rule:MF_01309}
93	ING2E5A_2368	408	7.4	2308.2	50S ribosomal protein L22 {ECO:0000255|HAMAP-Rule:MF_01331}
94	ING2E5A_2812	945	16.9	2269.5	Methionyl-tRNA formyltransferase {ECO:0000255|HAMAP-Rule:MF_00182}
95	ING2E5A_2813	1518	27.1	2269.5	putative protein {ECO:0000313|EMBL:CEA15078,1}
96	ING2E5A_0561	1890	33	2218.2	putative protein {ECO:0000313|EMBL:EPF46900,1}
97	ING2E5A_2370	825	14.4	2214.6	50S ribosomal protein L2 {ECO:0000255|HAMAP-Rule:MF_01320}
98	ING2E5A_2346	561	9.7	2198.8	50S ribosomal protein L17 {ECO:0000255|HAMAP-Rule:MF_01368}
99	ING2E5A_2347	999	17.3	2198.8	DNA-directed RNA polymerase subunit alpha {ECO:0000255|HAMAP-Rule:MF_00059}
100	ING2E5A_1559	1311	22.4	2167.9	GTPase Der {ECO:0000255|HAMAP-Rule:MF_00195}

## Sheet: dataset_8
Rank	Locus_Tag	Feature_Length	Read_Count	TPM	Product
1	ING2E5A_0068	1545	390	20441.9	UPF0761 membrane protein
2	ING2E5A_3039	285	43	12218.2	DNA-binding protein HU
3	ING2E5A_2635	1152	132	9279.1	Outer membrane protein 40
4	ING2E5A_2210	738	72.4	7943.9	tRNA threonylcarbamoyladenosine biosynthesis protein TsaB
5	ING2E5A_2211	312	30.6	7943.9	Glycine-rich RNA-binding protein
6	ING2E5A_2433	1185	115	7858.9	Elongation factor Tu {ECO:0000255|HAMAP-Rule:MF_00118}
7	ING2E5A_0039	573	48	6783.8	Superoxide dismutase
8	ING2E5A_2667	3564	279	6339.4	Pyruvate-flavodoxin oxidoreductase
9	ING2E5A_2204	1275	90.8	5767.7	putative protein {ECO:0000313|EMBL:KEQ31773,1}
10	ING2E5A_1067	336	23.9	5757	putative protein {ECO:0000313|EMBL:CEA16295,1}
11	ING2E5A_1068	297	21.1	5757	Cell division protein ZapA {ECO:0000256|SAAS:SAAS00072473}
12	ING2E5A_0416	1398	88	5097.5	Glycosyl hydrolase family 109 protein
13	ING2E5A_0744	819	51.5	5089.5	Elongation factor Ts {ECO:0000255|HAMAP-Rule:MF_00050}
14	ING2E5A_0745	858	53.9	5089.5	30S ribosomal protein S2 {ECO:0000255|HAMAP-Rule:MF_00291}
15	ING2E5A_0746	384	24.1	5089.5	30S ribosomal protein S9 {ECO:0000255|HAMAP-Rule:MF_00532}
16	ING2E5A_0747	453	28.5	5089.5	50S ribosomal protein L13 {ECO:0000255|HAMAP-Rule:MF_01366}
17	ING2E5A_2359	393	23.4	4825.5	30S ribosomal protein S8 {ECO:0000255|HAMAP-Rule:MF_01302}
18	ING2E5A_2081	1815	105.6	4712	putative protein YqeW
19	ING2E5A_2937	693	39.1	4563.4	Protein TonB {ECO:0000256|RuleBase:RU362123}
20	ING2E5A_2938	975	54.9	4563.4	Geranylgeranyl diphosphate synthase
21	ING2E5A_2939	693	39.1	4563.4	putative protein {ECO:0000313|EMBL:CEA16387,1}
22	ING2E5A_2940	780	44	4563.4	putative metal-dependent hydrolase YabD {ECO:0000305}
23	ING2E5A_2859	570	31	4404.2	Adenosine monophosphate-protein transferase NmFic
24	ING2E5A_2082	345	18.7	4386.5	Protein translation factor SUI1 homolog {ECO:0000255|HAMAP-Rule:MF_00604}
25	ING2E5A_1431	891	47	4271.7	putative protein {ECO:0000313|EMBL:CEA15851,1}
26	ING2E5A_0913	1611	76	3819.4	putative protein {ECO:0000313|EMBL:AEW21772,1}
27	ING2E5A_1484	1179	55.4	3805.5	6-phosphogluconolactonase{ECO:0000303|PubMed:22960854}
28	ING2E5A_1485	417	19.6	3805.5	putative secreted protein {ECO:0000313|EMBL:CEA15581,1}
29	ING2E5A_0047	1272	59	3756.2	putative protein {ECO:0000313|EMBL:CEA14609,1}
30	ING2E5A_2980	414	19	3722.1	Large-conductance mechanosensitive channel {ECO:0000255|HAMAP-Rule:MF_00115}
31	ING2E5A_2716	1353	62	3710.9	Enolase {ECO:0000255|HAMAP-Rule:MF_00318}
32	ING2E5A_2018	714	32.7	3706.3	putative protein {ECO:0000313|EMBL:CEA16159,1}
33	ING2E5A_3080	576	25.5	3592.1	putative protein {ECO:0000313|EMBL:CEA17172,1}
34	ING2E5A_1045	1560	69	3579.5	Propionyl-CoA carboxylase beta chain {ECO:0000305}
35	ING2E5A_1759	2586	110.4	3458.5	Chaperone protein ClpB
36	ING2E5A_2017	2532	107.8	3449.2	putative ATP-dependent Clp protease ATP-binding subunit
37	ING2E5A_1879	243	10.2	3406.8	putative protein {ECO:0000313|EMBL:CDD33533,1}
38	ING2E5A_1294	672	28.2	3402.9	KHG/KDPG aldolase
39	ING2E5A_1297	888	37.1	3382.1	putative protein {ECO:0000313|EMBL:CEA16624,1}
40	ING2E5A_1311	549	22.4	3302.5	RNA polymerase sigma-H factor
41	ING2E5A_0755	1863	75.8	3294.3	Non-reducing end beta-L-arabinofuranosidase
42	ING2E5A_0914	3792	148.2	3165.9	TonB-dependent receptor SusC
43	ING2E5A_0915	915	35.8	3165.9	putative anti-sigma factor {ECO:0000313|EMBL:GAE17074,1}
44	ING2E5A_2369	267	10	3031.8	30S ribosomal protein S19 {ECO:0000255|HAMAP-Rule:MF_00531}
45	ING2E5A_2566	3381	126	3017.9	putative protein {ECO:0000313|EMBL:CEA16190,1}
46	ING2E5A_1295	1035	38.6	3017.3	2-dehydro-3-deoxygluconokinase
47	ING2E5A_1296	1404	52.3	3017.3	Uronate isomerase {ECO:0000255|HAMAP-Rule:MF_00675}
48	ING2E5A_1309	441	16.4	3005.9	putative protein {ECO:0000313|EMBL:CEA15824,1}
49	ING2E5A_1310	384	14.3	3005.9	putative membrane protein {ECO:0000313|EMBL:CEA15823,1}
50	ING2E5A_2783	543	20.1	3003.6	putative uncharacterized protein {ECO:0000313|EMBL:EFI07559,1}
51	ING2E5A_2784	993	36.8	3003.6	putative metalloprotease HI_0409
52	ING2E5A_2785	540	20	3003.6	Nucleoside diphosphate kinase {ECO:0000255|HAMAP-Rule:MF_00451}
53	ING2E5A_2923	3111	114	2968.1	TonB-dependent receptor SusC
54	ING2E5A_1643	168	6	2892.2	hypothetical protein
55	ING2E5A_1825	1206	43	2889.5	Oxaloacetate decarboxylase beta chain
56	ING2E5A_2527	1065	38	2889.5	Phosphoserine aminotransferase {ECO:0000255|HAMAP-Rule:MF_00160}
57	ING2E5A_1185	1101	39.2	2879.7	N-acetylhexosamine 1-kinase
58	ING2E5A_1764	348	12	2792.5	50S ribosomal protein L19 {ECO:0000255|HAMAP-Rule:MF_00402}
59	ING2E5A_2360	267	9	2735.2	30S ribosomal protein S14 {ECO:0000255|HAMAP-Rule:MF_00537}
60	ING2E5A_2361	639	21.6	2735.2	50S ribosomal protein L5 {ECO:0000255|HAMAP-Rule:MF_01333}
61	ING2E5A_2362	318	10.7	2735.2	50S ribosomal protein L24 {ECO:0000255|HAMAP-Rule:MF_01326}
62	ING2E5A_2363	363	12.3	2735.2	50S ribosomal protein L14 {ECO:0000255|HAMAP-Rule:MF_01367}
63	ING2E5A_2364	255	8.6	2735.2	30S ribosomal protein S17 {ECO:0000255|HAMAP-Rule:MF_01345}
64	ING2E5A_2365	198	6.7	2735.2	50S ribosomal protein L29 {ECO:0000255|HAMAP-Rule:MF_00374}
65	ING2E5A_2366	426	14.4	2735.2	50S ribosomal protein L16 {ECO:0000255|HAMAP-Rule:MF_01342}
66	ING2E5A_2367	759	25.6	2735.2	30S ribosomal protein S3 {ECO:0000255|HAMAP-Rule:MF_01309}
67	ING2E5A_2368	408	13.8	2735.2	50S ribosomal protein L22 {ECO:0000255|HAMAP-Rule:MF_01331}
68	ING2E5A_0407	879	29.5	2717.2	putative HTH-type transcriptional regulator YdeC
69	ING2E5A_2351	114	3.8	2715.7	50S ribosomal protein L36 {ECO:0000255|HAMAP-Rule:MF_00251}
70	ING2E5A_2930	516	17	2668	RNA polymerase sigma factor YlaC
71	ING2E5A_0404	1074	34.8	2625.1	2-dehydro-3-deoxygluconokinase
72	ING2E5A_0405	1452	47.1	2625.1	6-phosphogluconate dehydrogenase, decarboxylating
73	ING2E5A_0406	1284	41.6	2625.1	putative protein {ECO:0000313|EMBL:AHW60927,1}
74	ING2E5A_0985	2235	72	2607.8	putative protein {ECO:0000313|EMBL:AGY54432,1}
75	ING2E5A_0986	2160	69.6	2607.8	putative protein {ECO:0000313|EMBL:EKD30721,1}
76	ING2E5A_0987	1557	50.1	2607.8	putative protein {ECO:0000313|EMBL:AGY54434,1}
77	ING2E5A_0988	1215	39.1	2607.8	putative protein {ECO:0000313|EMBL:EKD31875,1}
78	ING2E5A_0989	2886	92.9	2607.8	putative protein {ECO:0000313|EMBL:EKD31874,1}
79	ING2E5A_0990	2151	69.3	2607.8	putative protein {ECO:0000313|EMBL:AGY54437,1}
80	ING2E5A_1826	1914	59.2	2503.8	Pyruvate carboxylase subunit B
81	ING2E5A_1827	276	8.5	2503.8	hypothetical protein
82	ING2E5A_1033	543	16.7	2487.1	Protein DJ-1 homolog B
83	ING2E5A_1034	792	24.3	2487.1	putative protein {ECO:0000313|EMBL:CEA16325,1}
84	ING2E5A_1028	1758	53	2441.4	Protease 4
85	ING2E5A_2407	714	21.4	2429.2	Quercetin 2,3-dioxygenase
86	ING2E5A_1160	2457	72.9	2403.9	Acetoin:2,6-dichlorophenolindophenol oxidoreductase subunit beta
87	ING2E5A_1753	2547	74	2352.8	Vitamin B12-dependent ribonucleoside-diphosphate reductase
88	ING2E5A_1158	1347	38.7	2324	Dihydrolipoyllysine-residue acetyltransferase component of pyruvate dehydrogenase complex
89	ING2E5A_1875	504	14.4	2321.3	Folic acid synthesis protein fol1
90	ING2E5A_1876	1047	30	2321.3	S-adenosylmethionine:tRNA ribosyltransferase-isomerase {ECO:0000255|HAMAP-Rule:MF_00113}
91	ING2E5A_1877	708	20.3	2321.3	tRNA pseudouridine synthase B {ECO:0000255|HAMAP-Rule:MF_01080}
92	ING2E5A_1878	882	25.3	2321.3	Undecaprenyl-diphosphatase {ECO:0000255|HAMAP-Rule:MF_01006}
93	ING2E5A_2596	807	22.9	2296.5	putative protein {ECO:0000313|EMBL:CEA14970,1}
94	ING2E5A_0710	396	11.1	2280.1	30S ribosomal protein S6 {ECO:0000255|HAMAP-Rule:MF_00360}
95	ING2E5A_0711	264	7.4	2280.1	30S ribosomal protein S18 {ECO:0000255|HAMAP-Rule:MF_00270}
96	ING2E5A_0712	441	12.4	2280.1	50S ribosomal protein L9 {ECO:0000255|HAMAP-Rule:MF_00503}
97	ING2E5A_0132	471	13	2235.1	Regulatory protein AsnC
98	ING2E5A_3082	837	23.1	2230.9	Murein DD-endopeptidase MepM
99	ING2E5A_1718	2556	69.3	2197.2	Beta-mannosidase B
100	ING2E5A_1719	1227	33.3	2197.2	L-serine dehydratase

## Sheet: dataset_9
Rank	Locus_Tag	Feature_Length	Read_Count	TPM	Product
1	ING2E5A_0068	1545	1369	57761.6	UPF0761 membrane protein
2	ING2E5A_3039	285	60	13723.7	DNA-binding protein HU
3	ING2E5A_2635	1152	212	11996.3	Outer membrane protein 40
4	ING2E5A_0039	573	74	8418.6	Superoxide dismutase
5	ING2E5A_2210	738	79.4	7015.4	tRNA threonylcarbamoyladenosine biosynthesis protein TsaB
6	ING2E5A_2211	312	33.6	7015.4	Glycine-rich RNA-binding protein
7	ING2E5A_2667	3564	310	5670.1	Pyruvate-flavodoxin oxidoreductase
8	ING2E5A_2433	1185	102	5611.1	Elongation factor Tu {ECO:0000255|HAMAP-Rule:MF_00118}
9	ING2E5A_2980	414	31.6	4974.1	Large-conductance mechanosensitive channel {ECO:0000255|HAMAP-Rule:MF_00115}
10	ING2E5A_0416	1398	98	4569.7	Glycosyl hydrolase family 109 protein
11	ING2E5A_0710	396	25.2	4144.5	30S ribosomal protein S6 {ECO:0000255|HAMAP-Rule:MF_00360}
12	ING2E5A_0711	264	16.8	4144.5	30S ribosomal protein S18 {ECO:0000255|HAMAP-Rule:MF_00270}
13	ING2E5A_0712	441	28	4144.5	50S ribosomal protein L9 {ECO:0000255|HAMAP-Rule:MF_00503}
14	ING2E5A_1070	1134	72	4140.7	putative protein {ECO:0000313|EMBL:CEA16429,1}
15	ING2E5A_1071	582	37	4140.7	Electron transport complex subunit A {ECO:0000255|HAMAP-Rule:MF_00459}
16	ING2E5A_2204	1275	79.8	4078	putative protein {ECO:0000313|EMBL:KEQ31773,1}
17	ING2E5A_3034	624	39	4074.2	putative protein {ECO:0000313|EMBL:CEA14692,1}
18	ING2E5A_0444	195	11.6	3884.5	50S ribosomal protein L35 {ECO:0000255|HAMAP-Rule:MF_00514}
19	ING2E5A_0445	342	20.4	3884.5	50S ribosomal protein L20 {ECO:0000255|HAMAP-Rule:MF_00382}
20	ING2E5A_0744	819	48.5	3863.5	Elongation factor Ts {ECO:0000255|HAMAP-Rule:MF_00050}
21	ING2E5A_0745	858	50.9	3863.5	30S ribosomal protein S2 {ECO:0000255|HAMAP-Rule:MF_00291}
22	ING2E5A_0746	384	22.8	3863.5	30S ribosomal protein S9 {ECO:0000255|HAMAP-Rule:MF_00532}
23	ING2E5A_0747	453	26.8	3863.5	50S ribosomal protein L13 {ECO:0000255|HAMAP-Rule:MF_01366}
24	ING2E5A_2937	693	41	3860.2	Protein TonB {ECO:0000256|RuleBase:RU362123}
25	ING2E5A_2938	975	57.7	3860.2	Geranylgeranyl diphosphate synthase
26	ING2E5A_2939	693	41	3860.2	putative protein {ECO:0000313|EMBL:CEA16387,1}
27	ING2E5A_2940	780	46.2	3860.2	putative metal-dependent hydrolase YabD {ECO:0000305}
28	ING2E5A_0913	1611	95.4	3859.3	putative protein {ECO:0000313|EMBL:AEW21772,1}
29	ING2E5A_1484	1179	65.7	3635.1	6-phosphogluconolactonase{ECO:0000303|PubMed:22960854}
30	ING2E5A_1485	417	23.3	3635.1	putative secreted protein {ECO:0000313|EMBL:CEA15581,1}
31	ING2E5A_1045	1560	86.9	3631.7	Propionyl-CoA carboxylase beta chain {ECO:0000305}
32	ING2E5A_1431	891	48	3511.8	putative protein {ECO:0000313|EMBL:CEA15851,1}
33	ING2E5A_1311	549	28.1	3339.5	RNA polymerase sigma-H factor
34	ING2E5A_1753	2547	126	3224.8	Vitamin B12-dependent ribonucleoside-diphosphate reductase
35	ING2E5A_2359	393	19.4	3218.8	30S ribosomal protein S8 {ECO:0000255|HAMAP-Rule:MF_01302}
36	ING2E5A_2018	714	33.9	3092.3	putative protein {ECO:0000313|EMBL:CEA16159,1}
37	ING2E5A_1067	336	15.9	3089.5	putative protein {ECO:0000313|EMBL:CEA16295,1}
38	ING2E5A_1068	297	14.1	3089.5	Cell division protein ZapA {ECO:0000256|SAAS:SAAS00072473}
39	ING2E5A_1297	888	42.1	3089.3	putative protein {ECO:0000313|EMBL:CEA16624,1}
40	ING2E5A_0407	879	41.2	3053.9	putative HTH-type transcriptional regulator YdeC
41	ING2E5A_0008	1152	53	3000.3	UspA domain-containing protein {ECO:0000313|EMBL:CEA16768,1}
42	ING2E5A_0009	294	13.5	3000.3	putative protein {ECO:0000313|EMBL:CEA16769,1}
43	ING2E5A_0010	705	32.4	3000.3	Lipid A 4'-phosphatase {ECO:0000303|PubMed:19552698}
44	ING2E5A_3080	576	26.3	2973.2	putative protein {ECO:0000313|EMBL:CEA17172,1}
45	ING2E5A_1294	672	30.6	2970.6	KHG/KDPG aldolase
46	ING2E5A_1309	441	19.9	2941.5	putative protein {ECO:0000313|EMBL:CEA15824,1}
47	ING2E5A_1310	384	17.3	2941.5	putative membrane protein {ECO:0000313|EMBL:CEA15823,1}
48	ING2E5A_1759	2586	116.7	2940.9	Chaperone protein ClpB
49	ING2E5A_1879	243	10.9	2936.9	putative protein {ECO:0000313|EMBL:CDD33533,1}
50	ING2E5A_0404	1074	47.9	2905.6	2-dehydro-3-deoxygluconokinase
51	ING2E5A_0405	1452	64.7	2905.6	6-phosphogluconate dehydrogenase, decarboxylating
52	ING2E5A_0406	1284	57.2	2905.6	putative protein {ECO:0000313|EMBL:AHW60927,1}
53	ING2E5A_1496	960	42	2852	Glucokinase
54	ING2E5A_0914	3792	165.7	2847.7	TonB-dependent receptor SusC
55	ING2E5A_0915	915	40	2847.7	putative anti-sigma factor {ECO:0000313|EMBL:GAE17074,1}
56	ING2E5A_2351	114	4.8	2730.1	50S ribosomal protein L36 {ECO:0000255|HAMAP-Rule:MF_00251}
57	ING2E5A_1295	1035	43.2	2722.3	2-dehydro-3-deoxygluconokinase
58	ING2E5A_1296	1404	58.6	2722.3	Uronate isomerase {ECO:0000255|HAMAP-Rule:MF_00675}
59	ING2E5A_1185	1101	45.4	2688	N-acetylhexosamine 1-kinase
60	ING2E5A_2783	543	21.7	2606.2	putative uncharacterized protein {ECO:0000313|EMBL:EFI07559,1}
61	ING2E5A_2784	993	39.7	2606.2	putative metalloprotease HI_0409
62	ING2E5A_2785	540	21.6	2606.2	Nucleoside diphosphate kinase {ECO:0000255|HAMAP-Rule:MF_00451}
63	ING2E5A_2716	1353	54	2601.7	Enolase {ECO:0000255|HAMAP-Rule:MF_00318}
64	ING2E5A_2527	1065	42	2570.8	Phosphoserine aminotransferase {ECO:0000255|HAMAP-Rule:MF_00160}
65	ING2E5A_2930	516	20	2526.6	RNA polymerase sigma factor YlaC
66	ING2E5A_0047	1272	49	2511.2	putative protein {ECO:0000313|EMBL:CEA14609,1}
67	ING2E5A_2369	267	10.3	2510.2	30S ribosomal protein S19 {ECO:0000255|HAMAP-Rule:MF_00531}
68	ING2E5A_2566	3381	130	2506.5	putative protein {ECO:0000313|EMBL:CEA16190,1}
69	ING2E5A_1734	1653	61.4	2420.5	Long-chain-fatty-acid-CoA ligase ACSBG2
70	ING2E5A_1735	690	25.6	2420.5	putative protein {ECO:0000313|EMBL:CEA15861,1}
71	ING2E5A_2017	2532	93	2395.5	putative ATP-dependent Clp protease ATP-binding subunit
72	ING2E5A_0755	1863	67	2344.9	Non-reducing end beta-L-arabinofuranosidase
73	ING2E5A_1692	600	21	2281.6	SagB-type dehydrogenase domain-containing protein {ECO:0000313|EMBL:EJZ62502,1}
74	ING2E5A_1186	576	20.1	2278.1	putative protein {ECO:0000313|EMBL:CEA16145,1}
75	ING2E5A_1187	183	6.4	2278.1	50S ribosomal protein L32 {ECO:0000255|HAMAP-Rule:MF_00340}
76	ING2E5A_2489	873	29.8	2225.6	putative protein TM_0416
77	ING2E5A_2490	1356	46.3	2225.6	putative protein {ECO:0000313|EMBL:CCX77061,1}
78	ING2E5A_2491	495	16.9	2225.6	putative oxidoreductase YteT
79	ING2E5A_0645	1377	46	2177.7	putative protein {ECO:0000313|EMBL:CEA16632,1}
80	ING2E5A_2859	570	19	2172.9	Adenosine monophosphate-protein transferase NmFic
81	ING2E5A_0990	2151	70.4	2133.1	putative protein {ECO:0000313|EMBL:AGY54437,1}
82	ING2E5A_0689	1260	40.8	2112.5	3-oxoacyl-[acyl-carrier-protein] synthase 2
83	ING2E5A_2923	3111	100.5	2104.8	TonB-dependent receptor SusC
84	ING2E5A_0985	2235	71.1	2072.5	putative protein {ECO:0000313|EMBL:AGY54432,1}
85	ING2E5A_0986	2160	68.7	2072.5	putative protein {ECO:0000313|EMBL:EKD30721,1}
86	ING2E5A_0987	1557	49.5	2072.5	putative protein {ECO:0000313|EMBL:AGY54434,1}
87	ING2E5A_0988	1215	38.6	2072.5	putative protein {ECO:0000313|EMBL:EKD31875,1}
88	ING2E5A_0989	2886	91.8	2072.5	putative protein {ECO:0000313|EMBL:EKD31874,1}
89	ING2E5A_2370	825	26	2053	50S ribosomal protein L2 {ECO:0000255|HAMAP-Rule:MF_01320}
90	ING2E5A_2815	546	17	2029.2	dTDP-4-dehydrorhamnose 3,5-epimerase
91	ING2E5A_0120	507	15.7	2017.3	Flavodoxin domain {ECO:0000313|EMBL:CEA14717,1}
92	ING2E5A_1422	1002	31	2016.8	Glyceraldehyde-3-phosphate dehydrogenase, cytosolic
93	ING2E5A_1825	1206	36.9	1994.5	Oxaloacetate decarboxylase beta chain
94	ING2E5A_2372	627	19.2	1993.9	50S ribosomal protein L4 {ECO:0000255|HAMAP-Rule:MF_01328}
95	ING2E5A_2373	585	17.9	1993.9	50S ribosomal protein L3 {ECO:0000255|HAMAP-Rule:MF_01325}
96	ING2E5A_1160	2457	74.7	1982.5	Acetoin:2,6-dichlorophenolindophenol oxidoreductase subunit beta
97	ING2E5A_0633	2085	63.4	1980.9	putative protein YqfF
98	ING2E5A_3081	441	13.1	1933.8	putative protein {ECO:0000313|EMBL:EOR30622,1}
99	ING2E5A_3082	837	24.8	1933.8	Murein DD-endopeptidase MepM
100	ING2E5A_1460	1689	50	1929.8	putative protein {ECO:0000313|EMBL:CEA15838,1}

## Sheet: dataset_10
Rank	Locus_Tag	Feature_Length	Read_Count	TPM	Product
1	ING2E5A_0068	1545	1171	60648.1	UPF0761 membrane protein
2	ING2E5A_2635	1152	188	13058.5	Outer membrane protein 40
3	ING2E5A_3039	285	43	12072.9	DNA-binding protein HU
4	ING2E5A_0039	573	73	10194.3	Superoxide dismutase
5	ING2E5A_2210	738	88.6	9602.2	tRNA threonylcarbamoyladenosine biosynthesis protein TsaB
6	ING2E5A_2211	312	37.4	9602.2	Glycine-rich RNA-binding protein
7	ING2E5A_2433	1185	98	6617.5	Elongation factor Tu {ECO:0000255|HAMAP-Rule:MF_00118}
8	ING2E5A_2359	393	23.8	4841	30S ribosomal protein S8 {ECO:0000255|HAMAP-Rule:MF_01302}
9	ING2E5A_2937	693	41.7	4814.9	Protein TonB {ECO:0000256|RuleBase:RU362123}
10	ING2E5A_2938	975	58.7	4814.9	Geranylgeranyl diphosphate synthase
11	ING2E5A_2939	693	41.7	4814.9	putative protein {ECO:0000313|EMBL:CEA16387,1}
12	ING2E5A_2940	780	46.9	4814.9	putative metal-dependent hydrolase YabD {ECO:0000305}
13	ING2E5A_2667	3564	212	4759.8	Pyruvate-flavodoxin oxidoreductase
14	ING2E5A_0444	195	10.2	4172.3	50S ribosomal protein L35 {ECO:0000255|HAMAP-Rule:MF_00514}
15	ING2E5A_0445	342	17.8	4172.3	50S ribosomal protein L20 {ECO:0000255|HAMAP-Rule:MF_00382}
16	ING2E5A_1311	549	28.4	4136.8	RNA polymerase sigma-H factor
17	ING2E5A_1045	1560	76.2	3906.2	Propionyl-CoA carboxylase beta chain {ECO:0000305}
18	ING2E5A_1309	441	21.2	3843.7	putative protein {ECO:0000313|EMBL:CEA15824,1}
19	ING2E5A_1310	384	18.4	3843.7	putative membrane protein {ECO:0000313|EMBL:CEA15823,1}
20	ING2E5A_0744	819	39.1	3819.5	Elongation factor Ts {ECO:0000255|HAMAP-Rule:MF_00050}
21	ING2E5A_0745	858	41	3819.5	30S ribosomal protein S2 {ECO:0000255|HAMAP-Rule:MF_00291}
22	ING2E5A_0746	384	18.3	3819.5	30S ribosomal protein S9 {ECO:0000255|HAMAP-Rule:MF_00532}
23	ING2E5A_0747	453	21.6	3819.5	50S ribosomal protein L13 {ECO:0000255|HAMAP-Rule:MF_01366}
24	ING2E5A_2369	267	12.3	3692.6	30S ribosomal protein S19 {ECO:0000255|HAMAP-Rule:MF_00531}
25	ING2E5A_0913	1611	74.1	3681.4	putative protein {ECO:0000313|EMBL:AEW21772,1}
26	ING2E5A_2018	714	31.7	3556.5	putative protein {ECO:0000313|EMBL:CEA16159,1}
27	ING2E5A_1067	336	14.3	3413.1	putative protein {ECO:0000313|EMBL:CEA16295,1}
28	ING2E5A_1068	297	12.7	3413.1	Cell division protein ZapA {ECO:0000256|SAAS:SAAS00072473}
29	ING2E5A_2783	543	21.7	3199.2	putative uncharacterized protein {ECO:0000313|EMBL:EFI07559,1}
30	ING2E5A_2784	993	39.7	3199.2	putative metalloprotease HI_0409
31	ING2E5A_2785	540	21.6	3199.2	Nucleoside diphosphate kinase {ECO:0000255|HAMAP-Rule:MF_00451}
32	ING2E5A_2204	1275	50.1	3146.3	putative protein {ECO:0000313|EMBL:KEQ31773,1}
33	ING2E5A_1753	2547	98	3078.8	Vitamin B12-dependent ribonucleoside-diphosphate reductase
34	ING2E5A_1484	1179	43.6	2958.1	6-phosphogluconolactonase{ECO:0000303|PubMed:22960854}
35	ING2E5A_1485	417	15.4	2958.1	putative secreted protein {ECO:0000313|EMBL:CEA15581,1}
36	ING2E5A_0923	546	20.1	2945.2	Chromate reductase
37	ING2E5A_1759	2586	95	2941	Chaperone protein ClpB
38	ING2E5A_1496	960	35	2917.3	Glucokinase
39	ING2E5A_2017	2532	91.5	2891.2	putative ATP-dependent Clp protease ATP-binding subunit
40	ING2E5A_3082	837	30.2	2888.9	Murein DD-endopeptidase MepM
41	ING2E5A_0914	3792	134.4	2837	TonB-dependent receptor SusC
42	ING2E5A_0915	915	32.4	2837	putative anti-sigma factor {ECO:0000313|EMBL:GAE17074,1}
43	ING2E5A_2596	807	28.4	2815.4	putative protein {ECO:0000313|EMBL:CEA14970,1}
44	ING2E5A_1185	1101	38.3	2783.3	N-acetylhexosamine 1-kinase
45	ING2E5A_2360	267	9.1	2740	30S ribosomal protein S14 {ECO:0000255|HAMAP-Rule:MF_00537}
46	ING2E5A_2361	639	21.9	2740	50S ribosomal protein L5 {ECO:0000255|HAMAP-Rule:MF_01333}
47	ING2E5A_2362	318	10.9	2740	50S ribosomal protein L24 {ECO:0000255|HAMAP-Rule:MF_01326}
48	ING2E5A_2363	363	12.4	2740	50S ribosomal protein L14 {ECO:0000255|HAMAP-Rule:MF_01367}
49	ING2E5A_2364	255	8.7	2740	30S ribosomal protein S17 {ECO:0000255|HAMAP-Rule:MF_01345}
50	ING2E5A_2365	198	6.8	2740	50S ribosomal protein L29 {ECO:0000255|HAMAP-Rule:MF_00374}
51	ING2E5A_2366	426	14.6	2740	50S ribosomal protein L16 {ECO:0000255|HAMAP-Rule:MF_01342}
52	ING2E5A_2367	759	26	2740	30S ribosomal protein S3 {ECO:0000255|HAMAP-Rule:MF_01309}
53	ING2E5A_2368	408	14	2740	50S ribosomal protein L22 {ECO:0000255|HAMAP-Rule:MF_01331}
54	ING2E5A_0404	1074	36.4	2713.4	2-dehydro-3-deoxygluconokinase
55	ING2E5A_0405	1452	49.2	2713.4	6-phosphogluconate dehydrogenase, decarboxylating
56	ING2E5A_0406	1284	43.5	2713.4	putative protein {ECO:0000313|EMBL:AHW60927,1}
57	ING2E5A_0407	879	29.8	2713.4	putative HTH-type transcriptional regulator YdeC
58	ING2E5A_0710	396	13.3	2689.1	30S ribosomal protein S6 {ECO:0000255|HAMAP-Rule:MF_00360}
59	ING2E5A_0711	264	8.9	2689.1	30S ribosomal protein S18 {ECO:0000255|HAMAP-Rule:MF_00270}
60	ING2E5A_0712	441	14.8	2689.1	50S ribosomal protein L9 {ECO:0000255|HAMAP-Rule:MF_00503}
61	ING2E5A_2370	825	27.5	2671.2	50S ribosomal protein L2 {ECO:0000255|HAMAP-Rule:MF_01320}
62	ING2E5A_3080	576	19	2642.1	putative protein {ECO:0000313|EMBL:CEA17172,1}
63	ING2E5A_2815	546	18	2634.5	dTDP-4-dehydrorhamnose 3,5-epimerase
64	ING2E5A_2351	114	3.7	2627.6	50S ribosomal protein L36 {ECO:0000255|HAMAP-Rule:MF_00251}
65	ING2E5A_1160	2457	78.6	2558.7	Acetoin:2,6-dichlorophenolindophenol oxidoreductase subunit beta
66	ING2E5A_1764	348	11	2529.3	50S ribosomal protein L19 {ECO:0000255|HAMAP-Rule:MF_00402}
67	ING2E5A_1025	1029	32.5	2524.6	Thiamine-monophosphate kinase {ECO:0000255|HAMAP-Rule:MF_02128}
68	ING2E5A_1734	1653	51.5	2493.1	Long-chain-fatty-acid-CoA ligase ACSBG2
69	ING2E5A_1735	690	21.5	2493.1	putative protein {ECO:0000313|EMBL:CEA15861,1}
70	ING2E5A_1825	1206	37.5	2489	Oxaloacetate decarboxylase beta chain
71	ING2E5A_0047	1272	39	2453.4	putative protein {ECO:0000313|EMBL:CEA14609,1}
72	ING2E5A_2716	1353	41	2424.8	Enolase {ECO:0000255|HAMAP-Rule:MF_00318}
73	ING2E5A_2980	414	12.4	2392.2	Large-conductance mechanosensitive channel {ECO:0000255|HAMAP-Rule:MF_00115}
74	ING2E5A_1879	243	7.1	2347.8	putative protein {ECO:0000313|EMBL:CDD33533,1}
75	ING2E5A_0985	2235	64.6	2314.5	putative protein {ECO:0000313|EMBL:AGY54432,1}
76	ING2E5A_0986	2160	62.5	2314.5	putative protein {ECO:0000313|EMBL:EKD30721,1}
77	ING2E5A_0987	1557	45	2314.5	putative protein {ECO:0000313|EMBL:AGY54434,1}
78	ING2E5A_0988	1215	35.1	2314.5	putative protein {ECO:0000313|EMBL:EKD31875,1}
79	ING2E5A_0989	2886	83.5	2314.5	putative protein {ECO:0000313|EMBL:EKD31874,1}
80	ING2E5A_0990	2151	62.2	2314.5	putative protein {ECO:0000313|EMBL:AGY54437,1}
81	ING2E5A_0633	2085	59.7	2289.3	putative protein YqfF
82	ING2E5A_1186	576	16.4	2280.1	putative protein {ECO:0000313|EMBL:CEA16145,1}
83	ING2E5A_1187	183	5.2	2280.1	50S ribosomal protein L32 {ECO:0000255|HAMAP-Rule:MF_00340}
84	ING2E5A_0008	1152	32.1	2232	UspA domain-containing protein {ECO:0000313|EMBL:CEA16768,1}
85	ING2E5A_0009	294	8.2	2232	putative protein {ECO:0000313|EMBL:CEA16769,1}
86	ING2E5A_0010	705	19.7	2232	Lipid A 4'-phosphatase {ECO:0000303|PubMed:19552698}
87	ING2E5A_2566	3381	92	2177.4	putative protein {ECO:0000313|EMBL:CEA16190,1}
88	ING2E5A_1297	888	24.1	2171.2	putative protein {ECO:0000313|EMBL:CEA16624,1}
89	ING2E5A_2407	714	19.1	2146.1	Quercetin 2,3-dioxygenase
90	ING2E5A_1070	1134	30.4	2145	putative protein {ECO:0000313|EMBL:CEA16429,1}
91	ING2E5A_1071	582	15.6	2145	Electron transport complex subunit A {ECO:0000255|HAMAP-Rule:MF_00459}
92	ING2E5A_2355	444	11.7	2101.1	50S ribosomal protein L15 {ECO:0000255|HAMAP-Rule:MF_01341}
93	ING2E5A_2356	516	13.5	2101.1	30S ribosomal protein S5 {ECO:0000255|HAMAP-Rule:MF_01307}
94	ING2E5A_2357	342	9	2101.1	50S ribosomal protein L18 {ECO:0000255|HAMAP-Rule:MF_01337}
95	ING2E5A_2358	552	14.5	2101.1	50S ribosomal protein L6 {ECO:0000255|HAMAP-Rule:MF_01365}
96	ING2E5A_2812	945	24.6	2079.2	Methionyl-tRNA formyltransferase {ECO:0000255|HAMAP-Rule:MF_00182}
97	ING2E5A_2813	1518	39.4	2079.2	putative protein {ECO:0000313|EMBL:CEA15078,1}
98	ING2E5A_1422	1002	26	2076.3	Glyceraldehyde-3-phosphate dehydrogenase, cytosolic
99	ING2E5A_1431	891	23	2065.6	putative protein {ECO:0000313|EMBL:CEA15851,1}
100	ING2E5A_2372	627	16.1	2048.7	50S ribosomal protein L4 {ECO:0000255|HAMAP-Rule:MF_01328}

[truncated: 19 more sheets: dataset_11, dataset_12, dataset_13, dataset_14, dataset_15, dataset_16, dataset_17, dataset_18, dataset_19, dataset_20, dataset_21, dataset_22, dataset_23, dataset_24, dataset_25, dataset_26, dataset_27, dataset_28, dataset_29]
