# Supplementary material for: The Role of Petrimonas mucosa ING2-E5AT in Mesophilic Biogas Reactor Systems as Deduced from Multiomics Analyses
Source: Microorganisms. 2020 Dec 17;8(12):2024. doi: 10.3390/microorganisms8122024 (PMC7768429; doi:10.3390/microorganisms8122024)
Supplement: Supplementary file 1 [file microorganisms-08-02024-s001.zip › Supporting information/Supporting information Table 1.xlsx]

## Sheet: SRA_metadata
Percent_reads_recruited	FR_Hits	Size_subsample	Run	spots	bases	spots_with_mates	avgLength	size_MB
0.031594	315940	10000000	ERR3656077	16306823	4924660546	16306823	302	1506
0.0315254	315254	10000000	ERR3654114	23896807	7216835714	23896807	302	2198
0.0286612	286612	10000000	SRR8925757	62874671	18304735287	62874671	291	6344
0.0211687	211687	10000000	ERR3654113	22480229	6789029158	22480229	302	2074
0.0203418	46569	2289326	SRR5351547	2289326	600625433	2289326	262	351
0.0198172	28788	1452677	SRR5351554	1452677	335585305	1452677	231	208
0.0184661	184661	10000000	ERR3656296	25972291	7843631882	25972291	302	2397
0.0140722	140722	10000000	SRR8925729	55810664	16069819162	55810664	287	5731
0.0137073	137073	10000000	SRR8925800	53311863	15431896285	53311863	289	5506
0.0132451	18133	1369033	SRR5351548	1369033	363397315	1369033	265	222
0.0125139	125139	10000000	SRR8925762	87361584	25358685031	87361584	290	8509
0.0124212	19580	1576340	SRR5351546	1576340	396555635	1576340	251	236
0.0103512	103512	10000000	SRR8925767	55871086	16137450196	55871086	288	5797
0.0103322	103322	10000000	SRR8925778	59327572	17229995913	59327572	290	6030
0.0091412	91412	10000000	ERR3656295	26094241	7880460782	26094241	302	2412
0.0089854	89854	10000000	ERR3656076	18100707	5466413514	18100707	302	1671
0.0089209	89209	10000000	SRR2917898	157822488	31880142576	157822488	202	17404
0.0088248	88248	10000000	SRR8925756	67618163	19634126540	67618163	290	6887
0.008793	87930	10000000	SRR2917896	80779542	16317467484	80779542	202	9028
0.0085189	85189	10000000	SRR2917897	213349308	43096560216	213349308	202	24502
0.008451	84510	10000000	ERR3656081	22344355	6747995210	22344355	302	2064
0.007719	77190	10000000	SRR8925739	40771391	11739217980	40771391	287	4220
0.0066986	66986	10000000	SRR8925759	51206755	14847471000	51206755	289	5226
0.00665888	7145	1073003	SRR5351549	1073003	314047225	1073003	292	192
0.006542	65420	10000000	ERR3139795	10329841	3119611982	10329841	302	1163
0.00640972	12119	1890721	ERR2698926	1890721	1138214042	1890721	602	628
0.0061092	61092	10000000	SRR8925736	79545949	23106065824	79545949	290	7720
0.00598308	41373	6915002	SRR8846822	6915002	2457375830	6915002	355	1259
0.00574054	17399	3030898	SRR8846821	3030898	1097516724	3030898	362	625
0.0053633	53633	10000000	ERR3139802	17829890	5384626780	17829890	302	1989
0.0052403	52403	10000000	SRR8925734	73599946	21308152816	73599946	289	7184
0.0050818	50818	10000000	SRR8925760	66618995	19390725868	66618995	291	6619
0.0050449	50449	10000000	SRR8925775	69515271	20099686581	69515271	289	6775
0.00502092	15760	3138868	ERR3139794	3138868	947938136	3138868	302	343
0.0048816	48816	10000000	SRR8925776	53027629	15368133781	53027629	289	5456
0.0047482	47482	10000000	ERR3139803	11545948	3486876296	11545948	302	1288
0.0045931	45931	10000000	SRR5891501	28935370	8680611000	28935370	300	3132
0.0045086	45086	10000000	SRR5891504	22177862	6653358600	22177862	300	2397
0.0044826	44826	10000000	SRR8925782	56954283	16557517551	56954283	290	5788
0.0044261	44261	10000000	SRR8925724	62376899	17986654277	62376899	288	6390
0.0043518	43518	10000000	SRR5891508	26176871	7853061300	26176871	300	2883
0.0043474	43474	10000000	SRR8925749	69728069	20108708207	69728069	288	6769
0.0042617	42617	10000000	ERR3656078	14306167	4320462434	14306167	302	1320
0.0040814	40814	10000000	SRR8925718	46510392	13406581187	46510392	288	4812
0.0040526	40526	10000000	SRR8925748	61571977	17753927605	61571977	288	6366
0.0040108	40108	10000000	SRR8925755	55664999	16031840222	55664999	288	5695
0.0039875	39875	10000000	ERR3656297	28897352	8727000304	28897352	302	2668
0.0039642	39642	10000000	SRR8925781	54889970	15907864517	54889970	289	5606
0.0039124	39124	10000000	SRR8925721	51194153	14723604228	51194153	287	5227
0.0038519	38519	10000000	SRR8925726	54352461	15665702571	54352461	288	5680
0.0037194	37194	10000000	SRR8925805	86009240	24949830515	86009240	290	8371
0.0036574	36574	10000000	SRR5891502	28433604	8530081200	28433604	300	3211
0.0033181	33181	10000000	ERR3139799	12323772	3721779144	12323772	302	1368
0.00330912	7235	2186385	ERR2698927	2186385	1316203770	2186385	602	713
0.0032321	32321	10000000	ERR3656075	21443536	6475947872	21443536	302	1978
0.0031779	31779	10000000	SRR8925799	45124726	13061498473	45124726	289	4590
0.0031655	31655	10000000	SRR8925789	74128935	21425167758	74128935	289	7226
0.0031243	31243	10000000	SRR5891503	28735507	8620652100	28735507	300	3146
0.0031062	31062	10000000	SRR8925750	49381338	14253384978	49381338	288	5026
0.0029911	29911	10000000	ERR3139801	12476651	3767948602	12476651	302	1394
0.0029294	29294	10000000	SRR8925768	52260096	15083007623	52260096	288	5423
0.0029231	29231	10000000	SRR8925797	65564812	18930556692	65564812	288	6758
0.0029145	29145	10000000	ERR3656080	18065035	5455640570	18065035	302	1665
0.0029131	29131	10000000	SRR8925808	57596910	16552553420	57596910	287	5922
0.0028802	28802	10000000	SRR8925752	68634349	19815866204	68634349	288	6730
0.0028382	28382	10000000	SRR8925787	77190455	22405036958	77190455	290	7400
0.0028312	28312	10000000	SRR8925714	72960572	21152239005	72960572	289	7102
0.0027912	27912	10000000	SRR8925715	90065682	26177079103	90065682	290	8711
0.002751	27510	10000000	SRR8925798	58032710	16868738832	58032710	290	5906
0.0027392	27392	10000000	ERR3139792	14336243	4329545386	14336243	302	1601
0.0026817	26817	10000000	SRR8925723	45298305	13080073297	45298305	288	4701
0.0026552	26552	10000000	SRR2016834	43909637	12689848766	43909637	288	6234
0.002645	26450	10000000	SRR8925733	53881597	15605420350	53881597	289	5468
0.0024875	24875	10000000	SRR8925766	52952444	15364829574	52952444	290	5433
0.0024232	24232	10000000	SRR8925772	49027624	14194046899	49027624	289	4985
0.0024175	24175	10000000	SRR8925783	81648385	23770750459	81648385	291	7865
0.0024038	24038	10000000	SRR8925814	42055742	12162575730	42055742	289	4292
0.0023907	23907	10000000	SRR5891509	30236840	9071052000	30236840	300	3420
0.0023586	23586	10000000	SRR8655115	45427674	13719157548	45427674	302	4100
0.0023532	23532	10000000	SRR8925720	46741234	13516206363	46741234	289	4784
0.0023228	23228	10000000	SRR8925803	54769779	15839865290	54769779	289	5673
0.0022768	22768	10000000	SRR8925761	87797019	25316989546	87797019	288	8587
0.0022387	22387	10000000	SRR8925746	47695121	13817295536	47695121	289	4907
0.0022346	22346	10000000	SRR8925751	74522174	21687247745	74522174	291	7208
0.0021506	21506	10000000	SRR8655118	49549917	14964074934	49549917	302	4365
0.0021371	21371	10000000	SRR8925764	49106894	14175974604	49106894	288	5072
0.0021361	21361	10000000	SRR8655114	50523344	15258049888	50523344	302	4515
0.002123	21230	10000000	SRR8925753	80120316	23196510853	80120316	289	7816
0.0020836	20836	10000000	SRR8925770	53949884	15594187243	53949884	289	5501
0.002082	20820	10000000	SRR5891505	24793043	7437912900	24793043	300	2735
0.0020571	20571	10000000	SRR8925786	55018993	15860067116	55018993	288	5664
0.0020254	20254	10000000	SRR8925774	59729251	17234583138	59729251	288	6093
0.0020036	20036	10000000	SRR8925717	63188686	18323513348	63188686	289	6347
0.0019998	19998	10000000	SRR8925758	50832278	14646716242	50832278	288	5299
0.0019796	19796	10000000	SRR8655117	49249779	14873433258	49249779	302	4426
0.0019759	19759	10000000	SRR8925713	79596337	23058461702	79596337	289	7710
0.001973	19730	10000000	SRR5891506	24536514	7360954200	24536514	300	2681
0.001972	19720	10000000	SRR8925754	52008499	15131268909	52008499	290	5255
0.00194664	966	496239	ERR2985174	496239	297743400	496239	600	161
0.0019384	19384	10000000	SRR8925780	79478913	23016568624	79478913	289	7774
0.0019204	19204	10000000	SRR8925716	49694656	14299984226	49694656	287	5088
0.0019044	19044	10000000	SRR8655112	48148072	14540717744	48148072	302	4305
0.0018803	18803	10000000	SRR8925796	63766671	18394872055	63766671	288	6492
0.001864	18640	10000000	SRR8925732	67511487	19564416255	67511487	289	6828
0.001797	17970	10000000	SRR8925826	60371008	17413497761	60371008	288	6162
0.0017957	17957	10000000	SRR3184649	121060556	36318166800	121060556	300	22512
0.0017927	17927	10000000	SRR8655116	48072727	14517963554	48072727	302	4282
0.0017644	17644	10000000	SRR8925801	70035091	20369140039	70035091	290	6751
0.0017338	17338	10000000	SRR8655113	47860051	14453735402	47860051	302	4315
0.0017316	17316	10000000	SRR3184675	169092476	50727742800	169092476	300	32729
0.0017086	17086	10000000	SRR8925743	71678746	20770835779	71678746	289	7186
0.0016605	16605	10000000	SRR8925727	60081819	17353817161	60081819	288	6241
0.0016389	16389	10000000	SRR8925811	62964295	18169299295	62964295	288	6378
0.0016181	16181	10000000	SRR8793387	18590742	5577222600	18590742	300	2261
0.0016173	16173	10000000	SRR8925806	67373961	19503707264	67373961	289	6565
0.0015422	1682	1090653	SRR5351552	1090653	247814941	1090653	227	144
0.0015108	15108	10000000	SRR8925807	67462865	19624509028	67462865	290	6828
0.0014823	14823	10000000	SRR8925719	63239792	18199772323	63239792	287	6583
0.001475	14750	10000000	SRR8925741	67306615	19377055465	67306615	287	6657
0.0014678	14678	10000000	SRR8925788	66291052	19153699966	66291052	288	6463
0.0014625	14625	10000000	SRR8925804	62805153	18147354566	62805153	288	6533
0.00141141	2541	1800330	ERR2698922	1800330	1080198000	1800330	600	610
0.0014092	14092	10000000	SRR8793393	20041133	6012339900	20041133	300	2439
0.0014011	14011	10000000	SRR3184552	149092750	44727825000	149092750	300	28331
0.001396	13960	10000000	SRR8925810	64162859	18603279174	64162859	289	6547
0.0013806	13806	10000000	SRR8925825	55585078	16088113810	55585078	289	5655
0.0013578	13578	10000000	SRR8925790	77296041	22464618147	77296041	290	7453
0.0013511	13511	10000000	ERR1030961	48700932	14610279600	48700932	300	9658
0.0013364	13364	10000000	SRR8925795	56931125	16482024561	56931125	289	5821
0.001262	12620	10000000	SRR3184554	133874571	40162371300	133874571	300	25110
0.0012485	12485	10000000	SRR5891507	34585723	10375716900	34585723	300	3858
0.001238	12380	10000000	SRR3184648	144965422	43489626600	144965422	300	27427
0.0011932	11932	10000000	SRR8925738	70989268	20620765356	70989268	290	6865
0.0011791	11791	10000000	SRR8793391	19686721	5906016300	19686721	300	2391
0.0011693	11693	10000000	ERR2019978	25209139	12884022988	25209139	511	7916
0.0011586	11586	10000000	ERR3656298	31653805	9559449110	31653805	302	2919
0.001139	11390	10000000	SRR8925763	44647170	12946401397	44647170	289	4559
0.001094	10940	10000000	SRR8925827	51351332	14836268947	51351332	288	5274
0.0010846	10846	10000000	SRR8925779	65965327	18967161638	65965327	287	6479
0.0010745	10745	10000000	SRR9586079	21041210	6312363000	21041210	300	1929
0.0010683	10683	10000000	SRR8925722	59275617	17105126111	59275617	288	6140
0.0010338	10338	10000000	SRR8925745	44319984	12775381139	44319984	288	4606
0.0010309	10309	10000000	SRR8925794	56840682	16355422961	56840682	287	5814
0.00100233	2415	2409377	ERR2698923	2409377	1445626200	2409377	600	814
0.0009977	9977	10000000	ERR1030960	75777423	22733226900	75777423	300	15198
0.00099723	7653	7674260	ERR3139798	7674260	2317626520	7674260	302	851
0.000932341	6973	7479024	ERR3139791	7479024	2258665248	7479024	302	839
0.0009211	9211	10000000	SRR8925793	67022138	19253573518	67022138	287	6910
0.0009089	9089	10000000	SRR8925785	44159207	12702853150	44159207	287	4522
0.0008833	8833	10000000	SRR3499602	10298869	2953381617	10298869	286	1241
0.0008757	8757	10000000	SRR3499603	16595862	4709190480	16595862	283	1989
0.000875	8750	10000000	SRR8925737	59523565	17310516395	59523565	290	6087
0.000856507	150	175130	ERR2985180	175130	105078000	175130	600	56
0.0008523	8523	10000000	SRR8925735	54342719	15695294535	54342719	288	5579
0.0008111	8111	10000000	SRR8925816	62531431	18061476683	62531431	288	6383
0.0008077	8077	10000000	ERR1960628	11858965	3557689500	11858965	300	1794
0.0008048	8048	10000000	SRR3499604	21540344	5942628912	21540344	275	2445
0.0007906	7906	10000000	ERR1960627	11902611	3570783300	11902611	300	1794
0.0007645	7645	10000000	SRR9586080	19930070	5979021000	19930070	300	1824
0.0007266	7266	10000000	SRR8925823	58852888	17117885227	58852888	290	5994
0.0007259	7259	10000000	ERR1960629	11867511	3560253300	11867511	300	1772
0.0007155	7155	10000000	ERR3139800	16552989	4999002678	16552989	302	1847
0.0007055	7055	10000000	SRR8925813	50208890	14473547669	50208890	288	5207
0.0007012	7012	10000000	SRR8925773	71539140	20621533784	71539140	288	6983
0.000679851	2040	3000656	SRR11032111	3000656	822029047	3000656	273	360
0.00066	6600	10000000	SRR8925725	60242110	17372951543	60242110	288	6146
0.000635068	2190	3448447	ERR3139797	3448447	1041430994	3448447	302	375
0.000630143	2244	3561096	SRR11032112	3561096	990690974	3561096	278	456
0.0006261	6261	10000000	SRR9586081	19444923	5833476900	19444923	300	1795
0.0006124	6124	10000000	SRR8925824	73735353	21417565251	73735353	290	7514
0.00057	5700	10000000	SRR3499605	15529641	4448363827	15529641	286	1893
0.0005559	5559	10000000	SRR3499607	12621546	3575959909	12621546	283	1524
0.000554834	1027	1851005	SRR5351553	1851005	439990501	1851005	237	261
0.0005307	5307	10000000	SRR9586082	20698680	6209604000	20698680	300	1906
0.0005286	5286	10000000	SRR8793386	17699586	5309875800	17699586	300	2170
0.0005265	5265	10000000	SRR8925792	69764300	20100916635	69764300	288	6833
0.0005115	5115	10000000	SRR3499606	13379095	3904685351	13379095	291	1654
0.0005036	5036	10000000	SRR8925744	68393741	19802110534	68393741	289	7042
0.0005026	5026	10000000	ERR3656074	23443319	7079882338	23443319	302	2161
0.0005	5000	10000000	SRR8925769	64513735	18568325357	64513735	287	6636
0.0004898	4898	10000000	SRR9586078	21903784	6571135200	21903784	300	2028
0.0004823	4823	10000000	SRR8793392	22723072	6816921600	22723072	300	2785
0.0004717	4717	10000000	SRR1022352	19282148	3856429600	19282148	200	2513
0.0004503	4503	10000000	ERR3139790	13647726	4121613252	13647726	302	1512
0.0004413	4413	10000000	SRR8925809	85023493	24580930301	85023493	289	8266
0.0003753	3753	10000000	SRR5007707	65030497	19639210094	65030497	302	7986
0.0003568	3568	10000000	ERR3656293	20696171	6250243642	20696171	302	1909
0.0003527	3527	10000000	SRR8925815	84523863	24486912931	84523863	289	8224
0.000341804	119	348153	SRR5802616	348153	203153900	348153	583	110
0.0003384	3384	10000000	SRR8925765	67454116	19578983487	67454116	290	6923
0.0003374	3374	10000000	SRR8925791	71794453	20833719319	71794453	290	7310
0.0003132	3132	10000000	SRR8925777	57793212	16747513932	57793212	289	5608
0.000303	3030	10000000	SRR8925728	81479050	23580699514	81479050	289	7986
0.0002908	2908	10000000	SRR8925784	67859115	19603624067	67859115	288	6875
0.0002883	2883	10000000	SRR8925742	55108343	15958933001	55108343	289	5656
0.0002812	2812	10000000	SRR8793385	19529816	5858944800	19529816	300	2396
0.0002565	2565	10000000	SRR3184677	145302094	43590628200	145302094	300	27468
0.0002555	2555	10000000	SRR5007708	74096667	22377193434	74096667	302	8800
0.0002526	2526	10000000	ERR3139793	10627782	3209590164	10627782	302	1179
0.0002497	2497	10000000	SRR8925730	50127109	14488380519	50127109	289	5196
0.0002297	2297	10000000	SRR8925812	62131959	18027971054	62131959	290	6337
0.0002294	2294	10000000	SRR8925747	68596353	19752531275	68596353	287	7119
0.000212	2120	10000000	ERR3656079	18494667	5585389434	18494667	302	1712
0.0002097	2097	10000000	SRR3499601	19533999	5440031095	19533999	278	2266
0.0002076	2076	10000000	ERR3656294	30748424	9286024048	30748424	302	2839
0.0001997	1997	10000000	ERR3561489	18946658	5721890716	18946658	302	1750
0.000199147	1533	7697822	SRR3499599	7697822	2190832445	7697822	284	947
0.0001955	1955	10000000	SRR8793388	23551101	7065330300	23551101	300	2962
0.0001833	1833	10000000	SRR8925731	57961113	16790177382	57961113	289	5911
0.000180912	242	1337669	ERR2698928	1337669	805276738	1337669	602	442
0.0001736	1736	10000000	SRR8925740	59195418	17103845132	59195418	288	5983
0.000171376	1492	8706012	SRR3499600	8706012	2506105558	8706012	287	1077
0.0001592	1592	10000000	SRR8793395	17277081	5183124300	17277081	300	2134
0.0001526	1526	10000000	SRR8925771	62414687	18096394941	62414687	289	6377
0.000151579	28	184722	ERR2985181	184722	110833200	184722	600	60
0.0001339	1339	10000000	ERR3656299	31819311	9609431922	31819311	302	2937
0.000133696	375	2804867	SRR5351551	2804867	645501351	2804867	230	392
0.0001293	1293	10000000	SRR8793394	16743325	5022997500	16743325	300	2057
0.0001248	1248	10000000	SRR8925802	56713637	16299104234	56713637	287	5835
8.58e-05	858	10000000	SRR8925817	70213536	20128211315	70213536	286	6887
7.96e-05	796	10000000	ERR3656301	29834049	9009882798	29834049	302	2760
6.67e-05	667	10000000	SRR5007519	46009832	13894969264	46009832	302	5561
6.07e-05	607	10000000	SRR5007516	40870529	12342899758	40870529	302	4908
5.7443e-05	396	6893793	ERR2019980	6893793	4136275800	6893793	600	2329
5.58281e-05	316	5660236	ERR3139796	5660236	1709391272	5660236	302	622
5.32477e-05	76	1427293	ERR2698929	1427293	859230386	1427293	602	474
5.25448e-05	157	2987928	ERR1299063	2987928	1559698416	2987928	522	744
5.04749e-05	491	9727602	ERR2019982	9727602	5836561200	9727602	600	3403
5.02e-05	502	10000000	SRR5181515	93091677	28113686454	93091677	302	15757
4.58e-05	458	10000000	SRR5007459	41618392	12568754384	41618392	302	4990
4.56e-05	456	10000000	ERR2019979	21963917	11220365940	21963917	510	6396
4.09373e-05	83	2027492	ERR1299065	2027492	1058350824	2027492	522	516
3.81e-05	381	10000000	SRR8793384	19763304	5928991200	19763304	300	2479
3.64e-05	364	10000000	SRR5007464	45026217	13597917534	45026217	302	5476
3.48858e-05	27	773953	SRR11032117	773953	219400815	773953	283	98
3.17e-05	317	10000000	SRR3184676	153985835	46195750500	153985835	300	29118
2.84996e-05	216	7579054	ERR2019981	7579054	4547432400	7579054	600	2529
2.52726e-05	139	5500038	SRR11032118	5500038	1556105792	5500038	282	725
2.2861e-05	26	1137307	ERR2698925	1137307	684658814	1137307	602	383
2.24577e-05	62	2760740	ERR1299064	2760740	1441106280	2760740	522	684
2.18e-05	218	10000000	SRR5007706	52159576	15752191952	52159576	302	6133
2.05e-05	205	10000000	SRR8793389	18029848	5408954400	18029848	300	2205
2.02e-05	202	10000000	ERR3139789	12336424	3725600048	12336424	302	1368
1.82683e-05	21	1149531	ERR1299182	1149531	575915031	1149531	501	349
1.75e-05	175	10000000	SRR5007517	42177490	12737601980	42177490	302	4970
1.47e-05	147	10000000	ERR3656300	27878855	8419414210	27878855	302	2581
1.3817e-05	17	1230370	SRR11032115	1230370	365885077	1230370	297	166
1.31e-05	131	10000000	SRR5007520	49146119	14842127938	49146119	302	5728
1.08e-05	108	10000000	ERR1876141	56060032	16818009600	56060032	300	6453
1.06e-05	106	10000000	SRR8793390	16382355	4914706500	16382355	300	2007
6.6e-06	66	10000000	SRR9276154	44228394	13268518200	44228394	300	4508
6.31133e-06	43	6813144	SRR11032116	6813144	1930451316	6813144	283	896
5.64185e-06	32	5671897	SRR11032114	5671897	1601253975	5671897	282	749
3.3e-06	33	10000000	SRR9691015	24092742	7276008084	24092742	302	2220
1.4e-06	14	10000000	SRR9276153	37615541	11284662300	37615541	300	3964
1e-07	1	10000000	SRR3654270	27012967	16261806134	27012967	602	9429
